# Supplementary material for: Comparative assessment of autochthonous bacterial and fungal communities and microbial biomarkers of polluted agricultural soils of the Terra dei Fuochi
Source: Sci Rep. 2018 Sep 24;8:14281. doi: 10.1038/s41598-018-32688-5 (PMC6155181; doi:10.1038/s41598-018-32688-5)
Supplement: Supplementary file 1 — Dataset 1 [file 41598_2018_32688_MOESM1_ESM.xlsx]

## Sheet: Supplementary Table S1
Supplementary Table S1. LEfSe output obtained comparing bacterial OTUs of contaminated (Gcont) and noncontaminated (GNoCont) soils of Giugliano site.
OTU_ID	LDA_score	Condition	LDA_score_corrected	p-value
Bacteria.Actinobacteria.Actinobacteria.Mycobacteriaceae.Mycobacterium.Other	3.87382	GNoCont	3.46254	0.0338949
Bacteria.Firmicutes.Bacilli.Bacillaceae.Bacillus.Bacillussoli	3.19009	GCont	2.93853	0.0323129
Bacteria.Bacteroidetes.Bacteroidia.Porphyromonadaceae	0			-
Bacteria.Chloroflexi.Bljii12.FFCH4570	2.96658	GNoCont	2.68116	0.0323129
Bacteria.Acidobacteria.Chloracidobacteria	4.32648			-
Bacteria.Proteobacteria.Deltaproteobacteria.Myxococcaceae	2.93181			-
Bacteria.Actinobacteria.Actinobacteria.Pseudonocardiaceae.Pseudonocardia.Other	3.593	GNoCont	3.25092	0.0338949
Bacteria.Proteobacteria.Alphaproteobacteria.Caulobacteraceae.Asticcacaulis.Asticcacaulisexcentricus	0			-
Bacteria.Proteobacteria.Deltaproteobacteria.Desulfuromonadaceae.Desulfuromonas.	1.72769			-
Bacteria.Bacteroidetes.Flavobacteria.Other	2.50585			-
Bacteria.Nitrospirae.Nitrospira.Nitrospiraceae	3.90954			-
Bacteria.Actinobacteria.Actinobacteria.Intrasporangiaceae.Other.Other	3.38411			-
Bacteria.Thermotogae.Thermotogae.Thermotogaceae	1.85263			-
Bacteria.Proteobacteria.Alphaproteobacteria.Methylocystaceae.Methylopila.	0			-
Bacteria.Fibrobacteres.Fibrobacteres	2.32975			-
Bacteria.SPAM.0319_6G9.Other.Other	3.85695	GNoCont	3.41629	0.0338949
Bacteria.Verrucomicrobia.Verrucomicrobiae.Verrucomicrobiaceae.Prosthecobacter.Prosthecobactervanneervenii	2.20481			-
Bacteria.Firmicutes.Clostridia.Peptococcaceae	0			-
Bacteria.OP3.koll11.kpj58rc.Other.	2.02872			-
Bacteria.Proteobacteria.Deltaproteobacteria.Polyangiaceae.Sorangium.Sorangiumcellulosum	2.45469			-
Bacteria.Actinobacteria.Actinobacteria.Thermomonosporaceae.Actinoallomurus.Other	1.85263			-
Bacteria.AD3.JG37_AG_4.Other.Other	2.32975			-
Bacteria.Actinobacteria.Actinobacteria.Thermomonosporaceae.Actinocorallia.Actinocorallialongicatena	1.72769			-
Bacteria.Actinobacteria.Actinobacteria.Pseudonocardiaceae.Saccharopolyspora	2.85263	GNoCont	2.61223	0.0277078
Bacteria.Chlamydiae.Chlamydiae.Rhabdochlamydiaceae.CandidatusRhabdochlamydia.	2.50585			-
Bacteria.Proteobacteria.Betaproteobacteria.Comamonadaceae.Ramlibacter.	3.38091			-
Bacteria.Verrucomicrobia.Opitutae	4.02436	GCont	3.659	0.0338949
Bacteria.Actinobacteria.Actinobacteria.Cryptosporangiaceae.Other.	1.85263			-
Bacteria.Proteobacteria.Alphaproteobacteria.Bradyrhizobiaceae.Other.Other	3.84497			-
Bacteria.Actinobacteria.Actinobacteria.Other	5.10935	GNoCont	4.68389	0.0338949
Bacteria.Proteobacteria.Betaproteobacteria.Methylibium	3.59693	GCont	3.1275	0.0338949
Bacteria.Proteobacteria.Alphaproteobacteria.Sphingomonadaceae.Sphingomonas	3.77691			-
Bacteria.Bacteroidetes.Sphingobacteria.Flexibacteraceae.Cytophaga.Cytophagahutchinsonii	2.84164			-
Bacteria.OP3.PBS_25.Other	2.32975			-
Bacteria.Actinobacteria.Actinobacteria.Sporichthyaceae.Sporichthya	2.02872			-
Bacteria.Planctomycetes.C6.Other.Other	2.63078			-
Bacteria.Chlorobi.SM1H02	2.02872			-
Bacteria.Gemmatimonadetes.Gemmatimonadetes.Other	4.61003	GNoCont	3.99857	0.0338949
Bacteria.Thermi.Deinococci.Deinococcaceae	2.02872			-
Bacteria.Verrucomicrobia.Methylacidiphilae.LD19.Other.	2.87382			-
Bacteria.Acidobacteria.Acidobacteria	4.86027			-
Bacteria.Cyanobacteria.Other	3.39045	GCont	2.99309	0.0338949
Bacteria.Firmicutes.Bacilli.Turicibacteraceae	1.85263			-
Bacteria.Actinobacteria.Actinobacteria.Streptomycetaceae.Streptomyces.Streptomyceslanatus	2.15366			-
Bacteria.Firmicutes.Clostridia.Halanaerobiaceae.Other.	0			-
Bacteria.NKB19.GN13.Other	2.32975			-
Bacteria.Actinobacteria.Actinobacteria.Micrococcaceae.Micrococcus	1.85263			-
Bacteria.Acidobacteria.Koribacteraceae.CandidatusKoribacter.CandidatusKoribacterversatilis	1.85263			-
Bacteria.Nitrospirae.Nitrospira.Nitrospiraceae.Nitrospira	3.90954			-
Bacteria.Actinobacteria.Actinobacteria.Pseudonocardiaceae	3.88606	GNoCont	3.4936	0.0338949
Bacteria.Chloroflexi.Chloroflexi	3.75572			-
Bacteria.Actinobacteria.Actinobacteria.Micromonosporaceae.Catellatospora.Catellatosporacitrea	2.75572	GNoCont	2.8339	0.0192544
Bacteria.NC10.12_24	2.32975			-
Bacteria.Actinobacteria.Actinobacteria.Streptosporangiaceae.Other.Other	2.5516			-
Bacteria.Proteobacteria.Betaproteobacteria.Comamonadaceae.Polaromonas	2.87382	GCont	2.55418	0.0323129
Bacteria.Proteobacteria.Gammaproteobacteria.Xanthomonadaceae.Pseudoxanthomonas.Pseudoxanthomonasmexicana	1.72769			-
Bacteria.Planctomycetes.vadinHA49.Other.Other	2.93181			-
Bacteria.Chlamydiae.Chlamydiae.Parachlamydiaceae.Other	3.38091			-
Bacteria.Bacteroidetes.Sphingobacteria.Sphingobacteriaceae.Pedobacter.	3.39045			-
Bacteria.Proteobacteria.Alphaproteobacteria.Bradyrhizobiaceae	4.47433			-
Bacteria.Armatimonadetes.CH21	3.38091	GCont	3.05077	0.0338949
Bacteria.Actinobacteria.Actinobacteria.Geodermatophilaceae.Geodermatophilus	3.63078	GNoCont	3.27382	0.0338949
Bacteria.Proteobacteria.Betaproteobacteria.Alcaligenaceae.Azohydromonas.Other	2.32975			-
Bacteria.Actinobacteria.Actinobacteria.Corynebacteriaceae.Corynebacterium.	1.72769			-
Bacteria.Proteobacteria.Betaproteobacteria.Rhodocyclaceae.Dechloromonas.	1.72769			-
Bacteria.Actinobacteria.Actinobacteria.Actinosynnemataceae.Actinokineospora.Actinokineosporadiospyrosa	2.15366			-
Bacteria.Firmicutes.Bacilli.Planococcaceae.Paenisporosarcina.	2.32975			-
Bacteria.Firmicutes.Bacilli.Bacillaceae.Bacillus.Bacillusfumarioli	3.66555	GNoCont	3.046	0.0338949
Bacteria.Armatimonadetes.Other	0			-
Bacteria.Actinobacteria.Actinobacteria.TK06	2.02872			-
Bacteria.Chloroflexi.Bljii12.AKYH910	2.15366			-
Bacteria.Proteobacteria.Betaproteobacteria.Burkholderiaceae.Burkholderia.Burkholderiaterricola	1.85263			-
Bacteria.Proteobacteria.Gammaproteobacteria.Pseudomonadaceae.Pseudomonas.Pseudomonasalcaligenes	2.20482			-
Bacteria.Chlorobi.BSV19.Other.Other.	2.90379			-
Bacteria.Proteobacteria.Deltaproteobacteria.Desulfobulbaceae.Desulfocapsa.	0			-
Bacteria.Proteobacteria.Gammaproteobacteria.Legionellaceae.Legionella.	2.84164			-
Bacteria.Thermi.Deinococci.Deinococcaceae.Deinococcus.	0			-
Bacteria.Actinobacteria.Actinobacteria.Pseudonocardiaceae.Amycolatopsis.	3.02872	GNoCont	2.6802	0.0338949
Bacteria.Nitrospirae.Nitrospira.Nitrospiraceae.JG37_AG_70.	2.02872			-
Archaea.Euryarchaeota.Thermoplasmata.Other	2.32975			-
Bacteria.Thermotogae.Thermotogae	1.85263			-
Bacteria.Firmicutes.Bacilli.Bacillaceae.Bacillus.Bacillusacidicola	1.85263			-
Bacteria.Firmicutes.Bacilli.Planococcaceae	3.14267			-
Bacteria.Actinobacteria.Actinobacteria.Solirubrobacteraceae.Other	4.34259	GNoCont	3.92964	0.0338949
Bacteria.Proteobacteria.Betaproteobacteria.Comamonadaceae.Other	3.49112			-
Bacteria.Armatimonadetes.5B_18.Other	1.72769			-
Bacteria.Proteobacteria.Betaproteobacteria.Procabacteriaceae.Procabacter	1.85263			-
Bacteria.Planctomycetes.vadinHA49	2.93181			-
Archaea.Euryarchaeota.Thermoplasmata.Other.Other.Other	2.32975			-
Bacteria.Proteobacteria.Gammaproteobacteria.Legionellaceae	3.00645	GCont	2.82126	0.0277078
Bacteria.Planctomycetes.Planctomycea.Other	3.93988	GCont	3.52156	0.0338949
Bacteria.Proteobacteria.Betaproteobacteria.Rhodocyclaceae	2.42666			-
Bacteria.Planctomycetes.Planctomycea.Other.Other	3.92909	GCont	3.49799	0.0338949
Bacteria.Bacteroidetes.Sphingobacteria.Flexibacteraceae.Other	3.00645			-
Bacteria.Proteobacteria.Deltaproteobacteria.NB1_i.Other.	2.42666			-
Bacteria.Actinobacteria.Actinobacteria.Nocardioidaceae.Kribbella	3.42083			-
Bacteria.Bacteroidetes.Sphingobacteria.Sphingobacteriaceae.Other	3.25917			-
Bacteria.Proteobacteria.Betaproteobacteria.Comamonadaceae.Variovorax.Other	2.15366			-
Bacteria.Proteobacteria.Betaproteobacteria.Gallionellaceae.Gallionella	0			-
Bacteria.Acidobacteria.Acidobacteria_5.Other	3.85803	GCont	3.43274	0.0338949
Archaea.Euryarchaeota.Thermoplasmata	2.75572			-
Bacteria.Proteobacteria.Gammaproteobacteria.Legionellaceae.Other.Other	2.20482			-
Bacteria.Actinobacteria.Actinobacteria.Nocardioidaceae.Aeromicrobium	3.34399			-
Bacteria.Planctomycetes.PW285.Other.Other.	2.68194			-
Bacteria.Firmicutes.Clostridia.Peptococcaceae.Other.	0			-
Bacteria.Proteobacteria.Alphaproteobacteria.Methylocystaceae	3.31876	GCont	2.83618	0.0338949
Bacteria.Firmicutes.Clostridia.Other	2.5516			-
Bacteria.Actinobacteria.Actinobacteria.Micrococcaceae.Other.Other	3.89796			-
Bacteria.Proteobacteria.Gammaproteobacteria.Xanthomonadaceae.Aquimonas	0			-
Bacteria.Actinobacteria.Actinobacteria.Gordoniaceae	2.20481			-
Bacteria.Bacteroidetes.Sphingobacteria.Flexibacteraceae.Cytophaga	4.46806	GCont	4.14768	0.0338949
Bacteria.Actinobacteria.Actinobacteria.Pseudonocardiaceae.Thermobispora.Thermobisporabispora	0			-
Bacteria.SPAM.0319_6G9	3.85695	GNoCont	3.37523	0.0338949
Bacteria.OP11.Other	2.02872			-
Bacteria.Proteobacteria.Deltaproteobacteria.Bdellovibrionaceae.Bdellovibrio	2.95814			-
Bacteria.Firmicutes.Clostridia.Peptococcaceae.Other	0			-
Bacteria.Verrucomicrobia.Other.Other	1.72769			-
Bacteria.Proteobacteria.Alphaproteobacteria.Hyphomicrobiaceae.Devosia	3.72769			-
Bacteria.Bacteroidetes.Sphingobacteria.Flexibacteraceae.Adhaeribacter.	2.98297			-
Bacteria.Proteobacteria.Betaproteobacteria.Alcaligenaceae.Achromobacter	2.45469			-
Bacteria.Chloroflexi.Anaerolineae.Other.Other	3.54061	GCont	3.09962	0.0338949
Bacteria.Planctomycetes.PW285.Other.Other	2.68194			-
Bacteria.Firmicutes.Clostridia.Lachnospiraceae.Other.Other	1.85263			-
Bacteria.Proteobacteria.Betaproteobacteria.Ideonella.Other.	2.02872			-
Bacteria.Proteobacteria.Deltaproteobacteria.Haliangiaceae.Haliangium	2.32975			-
Bacteria.Chloroflexi.TK17.	3.65711	GCont	3.05714	0.0338949
Bacteria.Proteobacteria.Deltaproteobacteria.Haliangiaceae.Haliangium.	2.32975			-
Bacteria.AD3.JG37_AG_4.Other.Other.	2.32975			-
Bacteria.Chloroflexi.SOGA31.Other.Other	4.38411	GNoCont	3.97206	0.0338949
Bacteria.Proteobacteria.Deltaproteobacteria.Cystobacteraceae	3.70997	GNoCont	3.15151	0.0338949
Bacteria.Actinobacteria.Actinobacteria.Actinosynnemataceae.Other.Other	3.08308			-
Bacteria.Firmicutes.Clostridia.ClostridialesFamilyXI_IncertaeSedis.Sedimentibacter	1.72769			-
Bacteria.Actinobacteria.Actinobacteria.Cellulomonadaceae.Cellulomonas	2.96658			-
Bacteria.Proteobacteria.Alphaproteobacteria.Rhizobiaceae.Other	2.63078			-
Bacteria.Chloroflexi.Chloroflexi.Chloroflexaceae	2.80688			-
Bacteria.Firmicutes.Bacilli.Bacillaceae.Bacillus.Bacillusbarbaricus	2.69773			-
Bacteria.Proteobacteria.Betaproteobacteria	4.88696	GCont	4.26754	0.0338949
Bacteria.Planctomycetes.agg27.Other.Other	3.39045	GCont	3.05906	0.0338949
Bacteria.Actinobacteria.Actinobacteria.Geodermatophilaceae.Geodermatophilus.Geodermatophilusobscurus	0			-
Bacteria.Proteobacteria.Alphaproteobacteria.Sphingomonadaceae.Sphingobium	2.75572			-
Bacteria.Bacteroidetes.Sphingobacteria.Niastella	3.24621	GCont	2.70549	0.0338949
Bacteria.Chlamydiae.Chlamydiae.Parachlamydiaceae.Parachlamydia	3.284	GCont	2.97924	0.0338949
Bacteria.Actinobacteria.Actinobacteria.Other.Other.Other	5.10935	GNoCont	4.69336	0.0338949
Bacteria.Actinobacteria.Actinobacteria.Thermomonosporaceae.Other	2.15366			-
Bacteria.Actinobacteria.Actinobacteria.Nocardioidaceae.Aeromicrobium.Aeromicrobiummarinum	0			-
Bacteria.Firmicutes.Bacilli.Paenibacillaceae	3.68514			-
Bacteria.Actinobacteria.Actinobacteria.Glycomycetaceae.Other.	2.15366			-
Bacteria.Proteobacteria.Gammaproteobacteria.Xanthomonadaceae.Lysobacter.Other	2.15366			-
Bacteria.Chlamydiae.Chlamydiae.Parachlamydiaceae.CandidatusProtochlamydia	3.10791	GCont	2.81541	0.0277078
Bacteria.GAL15	2.5516			-
Bacteria.Proteobacteria.Betaproteobacteria.Rhodocyclaceae.Methyloversatilis.	2.32975			-
Bacteria.Firmicutes.Bacilli.Paenibacillaceae.Paenibacillus.Paenibacilluschondroitinus	3.19506			-
Bacteria.Chloroflexi.Thermomicrobia.Other.Other.	3.89403	GNoCont	3.60292	0.0338949
Bacteria.Actinobacteria.Actinobacteria.Sanguibacteraceae	0			-
Bacteria.Proteobacteria.Betaproteobacteria.Alcaligenaceae.Azohydromonas	2.85263			-
Bacteria.Gemmatimonadetes.Gemmatimonadetes.Gemmatimonadaceae.Other.	4.08816	GNoCont	3.70591	0.0338949
Bacteria.Actinobacteria.Actinobacteria.Promicromonosporaceae.Cellulosimicrobium.	1.85263			-
Bacteria.Firmicutes.Bacilli.Turicibacteraceae.Other.Other	1.85263			-
Bacteria.WS6.WM1006.Other.Other	1.85263			-
Bacteria.Actinobacteria.Actinobacteria.CL500_29.Other.	3.78205			-
Bacteria.Firmicutes.Clostridia.Symbiobacteriaceae.Symbiobacterium.Other	1.85263			-
Bacteria.Cyanobacteria.S15B_MN24.Other.Other	2.68194			-
Bacteria.Proteobacteria.Gammaproteobacteria.Xanthomonadaceae.Luteimonas.	1.72769			-
Bacteria.Proteobacteria.Alphaproteobacteria.Methylocystaceae.Methylosinus	2.32975			-
Bacteria.Gemmatimonadetes	4.75245	GNoCont	4.214	0.0338949
Bacteria.Acidobacteria.iii1_8	3.68674			-
Bacteria.Chlorobi.Other.Other	1.72769			-
Bacteria.Proteobacteria.Alphaproteobacteria.Sphingomonadaceae.Kaistobacter.	4.41164			-
Bacteria.Actinobacteria.Actinobacteria.Nocardioidaceae.Actinopolymorpha	3.31503	GNoCont	3.01978	0.0277078
Bacteria.Chlamydiae.Chlamydiae.Chlamydiaceae.Other	1.72769			-
Bacteria.Firmicutes.Clostridia.Dehalobacteriaceae.Dehalobacterium.	0			-
Bacteria.TM7.TM7_3.Rs_045	1.85263			-
Bacteria.Firmicutes.Bacilli.Planococcaceae.Sporosarcina	2.68194			-
Bacteria.Chloroflexi.Chloroflexi.Herpetosiphonaceae	2.5516			-
Bacteria.Proteobacteria.Deltaproteobacteria.NB1_i	2.42666			-
Bacteria.Planctomycetes.Planctomycea.Planctomycetaceae	3.77302	GCont	3.39493	0.0338949
Bacteria.Firmicutes.Bacilli.Paenibacillaceae.Paenibacillus.Bacillusmucilaginosus	1.85263			-
Bacteria.Actinobacteria.Actinobacteria.Pseudonocardiaceae.Pseudonocardia	3.60851	GNoCont	3.28163	0.0338949
Bacteria.Proteobacteria.Alphaproteobacteria.Phyllobacteriaceae.Mesorhizobium.	3.59102			-
Bacteria.Firmicutes.Bacilli.Bacillaceae.Bacillus.Bacillushumi	1.72769			-
Bacteria.Actinobacteria.Actinobacteria.Nocardiopsaceae.Other	0			-
Bacteria.Verrucomicrobia.Verrucomicrobiae.Verrucomicrobiaceae.Prosthecobacter.Other	2.15366			-
Bacteria.Verrucomicrobia.Verrucomicrobiae.Other.Other.Other	4.37016	GCont	4.05764	0.0338949
Bacteria.Actinobacteria.Actinobacteria.Acidimicrobiaceae	0			-
Other.Other.Other.Other	4.03732			-
Bacteria.SM2F11	2.80688			-
Bacteria.Firmicutes.Other.Other.Other.Other	2.68194			-
Bacteria.Actinobacteria.Actinobacteria.Micrococcaceae.Micrococcus.Micrococcusluteus	1.85263			-
Bacteria.Proteobacteria.Betaproteobacteria.Rubrivivax.Other	2.5516	GNoCont	2.96472	0.0192544
Bacteria.Proteobacteria.Betaproteobacteria.Burkholderiaceae.Other.Other	2.45469			-
Bacteria.Proteobacteria.Alphaproteobacteria.Hyphomonadaceae.Other.	3.76909	GCont	3.38937	0.0338949
Bacteria.Firmicutes.Bacilli.Bacillaceae.Pontibacillus	2.63078	GNoCont	3.04793	0.0277078
Bacteria.Proteobacteria.Gammaproteobacteria.Xanthomonadaceae.Dokdonella.	3.15366	GNoCont	2.67771	0.0338949
Bacteria.Spirochaetes.Leptospirae.Leptospiraceae.Leptospira.	1.72769			-
Bacteria.Proteobacteria.Alphaproteobacteria.Caulobacteraceae.Caulobacter	2.80688			-
Bacteria.Actinobacteria.Actinobacteria.EB1017.Other.	3.77171	GNoCont	3.18904	0.0338949
Bacteria.Planctomycetes.Other.Other	2.20481			-
Bacteria.Proteobacteria.Gammaproteobacteria.Alteromonadaceae.HB2_32_21	2.57279			-
Bacteria.Actinobacteria.Actinobacteria.Pseudonocardiaceae.Other.Other	3.19506	GNoCont	2.79163	0.0338949
Bacteria.Actinobacteria.Actinobacteria.Streptomycetaceae.Streptomyces.Other	4.47588	GNoCont	3.97052	0.0338949
Bacteria.ABY1_OD1	3.37115			-
Bacteria.Chloroflexi.Bljii12.Dolo_23.Other	2.63078			-
Bacteria.Chloroflexi.Chloroflexi_4.Other.Other	1.85263			-
Bacteria.Firmicutes.Clostridia.ClostridialesFamilyXIII_IncertaeSedis.Eubacterium	0			-
Bacteria.Proteobacteria.Alphaproteobacteria.Acetobacteraceae.Roseomonas.Other	2.32975			-
Bacteria.Bacteroidetes.Sphingobacteria.Sphingobacteriaceae	3.63078	GCont	3.27618	0.0338949
Bacteria.TM6	2.63078			-
Bacteria.TM7	3.5602			-
Bacteria.Chloroflexi.Chloroflexi.Kouleothrixaceae.Kouleothrix	2.32975			-
Bacteria.Actinobacteria.Actinobacteria.Glycomycetaceae	2.45469			-
Bacteria.Fibrobacteres.Fibrobacteres.Fibrobacteraceae.Fibrobacter	2.32975			-
Bacteria.Bacteroidetes.Sphingobacteria.Segetibacter	2.20481			-
Bacteria.Actinobacteria.Actinobacteria.Microthrixaceae.	2.50585			-
Bacteria.WS3.PRR_12.Other	3.43526	GCont	2.92103	0.0338949
Bacteria.Proteobacteria.Gammaproteobacteria.Xanthomonadaceae.Thermomonas.	3.38411	GNoCont	3.07293	0.0338949
Bacteria.Thermotogae.Thermotogae.Thermotogaceae.Other.Other	1.85263			-
Bacteria.Proteobacteria.Deltaproteobacteria.Polyangiaceae.Sorangium.Other	2.68194	GCont	2.99743	0.0277078
Bacteria.Bacteroidetes.Sphingobacteria.Chitinophaga	3.12563			-
Bacteria.Firmicutes.Bacilli.Thermoactinomycetaceae.Mechercharimyces.	0			-
Bacteria.Proteobacteria.Alphaproteobacteria.Sphingomonadaceae.Blastomonas	0			-
Bacteria.Chloroflexi.Bljii12.5B_12.Other	2.32975			-
Bacteria.WS6.WM1006.Other	1.85263			-
Bacteria.Firmicutes.Bacilli.Bacillaceae.Bacillus.Bacillusflexus	4.09068	GNoCont	3.43066	0.0338949
Bacteria.Proteobacteria.Alphaproteobacteria.Sphingomonadaceae.Novosphingobium.Other	3.52703			-
Bacteria.Proteobacteria.Gammaproteobacteria.Xanthomonadaceae.Arenimonas.	2.15366			-
Bacteria.Verrucomicrobia.Spartobacteria.Spartobacteriaceae.Chthoniobacter.	3.86757	GCont	3.51506	0.0338949
Bacteria.Proteobacteria.Gammaproteobacteria.Sinobacteraceae.Nevskia	2.50585			-
Bacteria.NKB19.GN13.Other.Other	2.32975			-
Bacteria.Proteobacteria.Alphaproteobacteria.Phyllobacteriaceae.Other.Other	3.80324			-
Bacteria.Proteobacteria.Deltaproteobacteria.Polyangiaceae.Sorangium	2.72769			-
Bacteria.Proteobacteria.Deltaproteobacteria.Bdellovibrionaceae.Other	2.68194			-
Bacteria.OP11.OP11_4.Other	2.57279	GCont	2.52136	0.0277078
Bacteria.Proteobacteria.Alphaproteobacteria.Sphingomonadaceae.Other	3.42666			-
Bacteria.Proteobacteria.Alphaproteobacteria.Hyphomonadaceae.Maricaulis	0			-
Bacteria.Acidobacteria.Koribacteraceae.Other	3.08942			-
Bacteria.Actinobacteria.Actinobacteria.Sporichthyaceae	2.02872			-
Bacteria.Actinobacteria.Actinobacteria.Iamiaceae.Other.Other	3.19506			-
Bacteria.Firmicutes.Bacilli.Haloplasmataceae.Other.	0			-
Bacteria.Actinobacteria.Actinobacteria.Cellulomonadaceae	2.96658			-
Bacteria.Proteobacteria.Alphaproteobacteria.Rhizobiaceae.Ensifer	3.27176	GCont	2.90573	0.0338949
Bacteria.Firmicutes.Bacilli.Thermoactinomycetaceae	2.75572			-
Bacteria.Proteobacteria.Deltaproteobacteria.Geobacteraceae.Geobacter	2.42666			-
Bacteria.Actinobacteria.Actinobacteria.Micrococcaceae.Arthrobacter.Other	4.35506			-
Bacteria.Firmicutes.Bacilli.Paenibacillaceae.Paenibacillus.Paenibacillusturicensis	0			-
Bacteria.Chloroflexi.Anaerolineae.Caldilineaceae.Other	0			-
Bacteria.Chlamydiae.Chlamydiae.Parachlamydiaceae.Parachlamydia.Parachlamydiaacanthamoebae	3.284	GCont	2.99133	0.0338949
Bacteria.Firmicutes.Bacilli.Sporolactobacillaceae.Sporolactobacillus.	0			-
Bacteria.Chloroflexi.Chloroflexi_4.Other.Other.	1.85263			-
Bacteria.Chloroflexi.Anaerolineae.S47	2.42666			-
Bacteria.TM7.TM7_1.Other.Other.	3.30748			-
Bacteria.Armatimonadetes.Chthonomonadetes.Chthonomonadaceae	2.72769			-
Bacteria.Firmicutes.Bacilli.Turicibacteraceae.Other	1.85263			-
Bacteria.Firmicutes.Clostridia.Sulfobacillaceae	0			-
Bacteria.Firmicutes.Bacilli.Bacillaceae.Bacillus.Bacillusfirmus	2.63078			-
Bacteria.Proteobacteria.Betaproteobacteria.Alcaligenaceae.Other.Other	2.20481			-
Bacteria.Proteobacteria.Betaproteobacteria.Comamonadaceae.Variovorax	2.69773			-
Bacteria.Actinobacteria.Actinobacteria.Microthrixaceae..	2.50585			-
Bacteria.Proteobacteria.Deltaproteobacteria.Haliangiaceae.Other	3.71447			-
Bacteria.Chloroflexi.Bljii12.AKYH910.Other	2.15366			-
Bacteria.Proteobacteria.Betaproteobacteria.Gallionellaceae	0			-
Bacteria.Acidobacteria.Koribacteraceae.CandidatusKoribacter.Other	3.20482			-
Bacteria.Proteobacteria.Betaproteobacteria.Burkholderiaceae	3.15366			-
Bacteria.Actinobacteria.Actinobacteria.Nocardiaceae.	0			-
Bacteria.Chloroflexi.Bljii12.5B_12	2.32975			-
Bacteria.OP11.OP11_4	2.57279	GCont	2.70141	0.0277078
Bacteria.Proteobacteria.Betaproteobacteria.Hydrogenophilaceae.Other	0			-
Bacteria.Actinobacteria.Actinobacteria.Patulibacteraceae.Other.Other	4.07535	GNoCont	3.69989	0.0338949
Bacteria.Firmicutes.Clostridia.Symbiobacteriaceae.Other.Other	2.15366			-
Bacteria.Actinobacteria.Actinobacteria.Thermomonosporaceae.Actinoallomurus	3.49609			-
Bacteria.Firmicutes.Clostridia.Lachnospiraceae.Coprococcus	0			-
Bacteria.Proteobacteria.Betaproteobacteria.Comamonadaceae.Hylemonella.	2.69773			-
Bacteria.Proteobacteria.Alphaproteobacteria.Bradyrhizobiaceae.Bosea	3.14267			-
Bacteria.Actinobacteria.Actinobacteria.Microbacteriaceae.Microbacterium.Microbacteriumginsengisoli	0			-
Bacteria.Actinobacteria.Actinobacteria.Frankiaceae.Other.Other	1.85263			-
Bacteria.Proteobacteria.Deltaproteobacteria.Geobacteraceae	2.42666			-
Bacteria.Firmicutes.Clostridia.Veillonellaceae	0			-
Bacteria.Firmicutes.Bacilli.Turicibacteraceae.Turicibacter.	1.72769			-
Bacteria.Proteobacteria.Alphaproteobacteria.Brucellaceae.	0			-
Bacteria.Actinobacteria.Actinobacteria.Kineosporiaceae.Other.	2.99876			-
Bacteria.Acidobacteria.Solibacteres.Solibacteraceae.CandidatusSolibacter.CandidatusSolibacterusitatus	3.00645			-
Bacteria.Firmicutes.Clostridia.ClostridialesFamilyXII_IncertaeSedis.Fusibacter	0			-
Bacteria.TM7.TM7_3.A29.Other.	2.15366			-
Bacteria.OP3	2.87382			-
Bacteria.Proteobacteria.Alphaproteobacteria.Rhodobacteraceae.Rubellimicrobium	2.69773			-
Bacteria.Bacteroidetes.Flavobacteria.Flavobacteriaceae.Other.Other	2.32975			-
Bacteria.Actinobacteria.Actinobacteria.Acidimicrobiaceae.Other.Other	0			-
Bacteria.Proteobacteria.Deltaproteobacteria.Polyangiaceae.Chondromyces	2.20481			-
Bacteria.Firmicutes.Bacilli.Paenibacillaceae.Cohnella	2.32975			-
Bacteria.Proteobacteria.Gammaproteobacteria.Xanthomonadaceae.Arenimonas	2.15366			-
Bacteria.Planctomycetes.ODP123.Other.Other	0			-
Bacteria.Firmicutes.Bacilli.Paenibacillaceae.Ammoniphilus	2.32975			-
Bacteria.Proteobacteria.Gammaproteobacteria.Xanthomonadaceae.Lysobacter	3.69148			-
Bacteria.Firmicutes.Bacilli.Bacillaceae.Bacillus.Bacillusamyloliquefaciens	1.72769			-
Bacteria.Firmicutes.Clostridia.Eubacteriaceae.Other.	0			-
Bacteria.Proteobacteria.Gammaproteobacteria.Sinobacteraceae.Hydrocarboniphaga	2.02872			-
Bacteria.Fibrobacteres.Fibrobacteres.Fibrobacteraceae.Fibrobacter.Fibrobacterintestinalis	0			-
Bacteria.Proteobacteria.Alphaproteobacteria.Methylobacteriaceae.Methylobacterium.Methylobacteriumadhaesivum	1.85263			-
Bacteria.Proteobacteria.Betaproteobacteria.Gallionellaceae.Gallionella.	0			-
Bacteria.Chloroflexi.Bljii12.Other	2.15366			-
Bacteria.Proteobacteria.Alphaproteobacteria.Methylocystaceae.Methylopila	0			-
Bacteria.Proteobacteria.Alphaproteobacteria.Acetobacteraceae	3.47588			-
Bacteria.Chlorobi.Ignavibacteria	0			-
Bacteria.Actinobacteria.Actinobacteria.Intrasporangiaceae.Phycicoccus.	2.96658	GNoCont	2.93342	0.0277078
Bacteria.SPAM.FFCH6980.Other.Other	2.99876	GNoCont	2.65896	0.0323129
Bacteria.Bacteroidetes.Sphingobacteria.Niastella.	3.24621	GCont	2.73482	0.0338949
Bacteria.Firmicutes.Clostridia.Clostridiaceae.Alkaliphilus	1.72769			-
Bacteria.Spirochaetes.Leptospirae.Leptospiraceae.Other.	1.85263			-
Bacteria.Armatimonadetes.Chthonomonadetes.Chthonomonadaceae.Other	2.72769			-
Bacteria.Verrucomicrobia.Verrucomicrobiae.Verrucomicrobiasubdivision3.Other	3.36116	GCont	3.02339	0.0338949
Bacteria.Spirochaetes.Spirochaetes.Spirochaetaceae.Other.	0			-
Bacteria.Actinobacteria.Actinobacteria.Nocardioidaceae.Other	4.27259	GNoCont	3.7606	0.0338949
Bacteria.Proteobacteria.Alphaproteobacteria.Caulobacteraceae.Phenylobacterium	3.37115	GNoCont	3.0054	0.0338949
Bacteria.Bacteroidetes.Flavobacteria.Other.Other.Other	2.50585			-
Bacteria.Chloroflexi.Chloroflexi_4.Other	1.85263			-
Bacteria.Actinobacteria.Actinobacteria.Propionibacteriaceae.Microlunatus.	2.02872			-
Bacteria.Proteobacteria.Deltaproteobacteria.Haliangiaceae.Other.Other	3.71447			-
Bacteria.Chloroflexi.Chloroflexi.Kouleothrixaceae.Other	3.38411			-
Bacteria.Bacteroidetes.Sphingobacteria.Chitinophaga.Chitinophagaarvensicola	2.42666			-
Bacteria.Proteobacteria.Alphaproteobacteria.Rhodospirillaceae.Inquilinus.	0			-
Bacteria.Proteobacteria.Betaproteobacteria.Nitrosomonadaceae.Nitrosomonas	1.72769			-
Bacteria.Actinobacteria.Actinobacteria.Actinosynnemataceae.Actinokineospora	2.15366			-
Bacteria.Proteobacteria.Betaproteobacteria.Nitrosomonadaceae.Nitrosomonas.	1.72769			-
Bacteria.Proteobacteria.Gammaproteobacteria.Enterobacteriaceae.Other.Other	1.85263			-
Bacteria.Firmicutes.Clostridia.Other.Other	2.5516			-
Bacteria.Proteobacteria.Alphaproteobacteria.Xanthobacteraceae	3.10791			-
Bacteria.Cyanobacteria.Nostocophycideae.Nostocaceae.Other.Other	2.15366			-
Bacteria.Proteobacteria.Deltaproteobacteria.Myxococcaceae.Myxococcus.	2.63078	GNoCont	3.02726	0.0192544
Bacteria.Actinobacteria.Actinobacteria.Propionibacteriaceae	3.4437			-
Bacteria.Firmicutes.Clostridia.Eubacteriaceae	0			-
Bacteria.Verrucomicrobia.Opitutae.Opitutaceae.Opitutus	3.76909	GCont	3.39259	0.0338949
Bacteria.Proteobacteria.Alphaproteobacteria.Brucellaceae.Ochrobactrum	2.20481			-
Bacteria.Chloroflexi.TK17	3.65711	GCont	3.01495	0.0338949
Bacteria.Actinobacteria.Actinobacteria.Microbacteriaceae.Agrococcus	0			-
Bacteria.Actinobacteria.Actinobacteria.Solirubrobacteraceae.Other.Other	4.34259	GNoCont	3.93662	0.0338949
Bacteria.Chlamydiae.Chlamydiae.Other.Other	3.15906			-
Bacteria.Bacteroidetes.Sphingobacteria.Flexibacteraceae	4.50221	GCont	4.15993	0.0338949
Bacteria.Proteobacteria.Alphaproteobacteria.Methylocystaceae.Other.Other	3.27176			-
Bacteria.Spirochaetes.Leptospirae.Leptospiraceae.Leptonema	1.72769			-
Bacteria.OP3.koll11.Other.Other	2.63078			-
Bacteria.Proteobacteria.Deltaproteobacteria.Desulfobulbaceae	0			-
Bacteria.Spirochaetes.Leptospirae.Leptospiraceae.Leptonema.Leptonemaillini	1.72769			-
Bacteria.Acidobacteria.Acidobacteria_5.Other.Other.	3.85803	GCont	3.39749	0.0338949
Bacteria.Actinobacteria.Actinobacteria.Micromonosporaceae.Virgisporangium	2.75572	GNoCont	2.53521	0.0277078
Bacteria.Firmicutes.Bacilli.Haloplasmataceae	0			-
Bacteria.Actinobacteria.Actinobacteria.Nocardioidaceae.Pimelobacter.	2.89403			-
Bacteria.Proteobacteria.Alphaproteobacteria.Rhodobacteraceae.Rubellimicrobium.Rubellimicrobiumthermophilum	2.02872			-
Bacteria.Cyanobacteria.S15B_MN24	2.68194			-
Bacteria.Planctomycetes.Phycisphaerae.Phycisphaeraceae.Other	2.76909			-
Bacteria.Planctomycetes.Koll_18	2.42666			-
Bacteria.Firmicutes.Other	2.68194			-
Bacteria.Actinobacteria.Actinobacteria.Nocardioidaceae.Aeromicrobium.Other	3.34399			-
Bacteria.Firmicutes.Bacilli.Paenibacillaceae.Paenibacillus.Paenibacillusvalidus	0			-
Bacteria.Proteobacteria.Betaproteobacteria.Burkholderiaceae.Burkholderia.Burkholderiagraminis	2.80688			-
Bacteria.Firmicutes.Clostridia.Ruminococcaceae.Acetivibrio	0			-
Bacteria.Armatimonadetes.Other.Other	0			-
Bacteria.Actinobacteria.Actinobacteria.wb1_P06	0			-
Bacteria.Firmicutes.Clostridia.Sulfobacillaceae.Thermaerobacter	0			-
Bacteria.Proteobacteria.Alphaproteobacteria.Xanthobacteraceae.Xanthobacter.	2.02872			-
Bacteria.Proteobacteria.Gammaproteobacteria.Enterobacteriaceae.Leclercia.	0			-
Bacteria.Firmicutes.Bacilli.Staphylococcaceae.Staphylococcus	1.72769			-
Bacteria.TM7.TM7_3.A29.Other	2.15366			-
Bacteria.Bacteroidetes.Flavobacteria.Flavobacteriaceae	4.03945			-
Bacteria.TM7.TM7_1.Other.Other	3.30748			-
Bacteria.Proteobacteria.Alphaproteobacteria.Methylobacteriaceae.Methylobacterium.Other	2.80688	GNoCont	2.60896	0.0192544
Bacteria.Tenericutes.Erysipelotrichi.Erysipelotrichaceae	0			-
Bacteria.Acidobacteria.Solibacteres.Solibacteraceae	4.21906	GCont	3.64089	0.0338949
Bacteria.Actinobacteria.Actinobacteria.AKIW874.Other	2.85263	GNoCont	2.60524	0.0277078
Bacteria.Proteobacteria.Gammaproteobacteria.211ds20.Other.	3.02872	GCont	2.75955	0.0323129
Bacteria.Proteobacteria.Betaproteobacteria.Burkholderiaceae.Burkholderia	2.96658			-
Bacteria.Chloroflexi.Anaerolineae.Anaerolinaceae.Anaerolinea	0			-
Bacteria.Planctomycetes.vadinHA49.Other.Other.	2.93181			-
Bacteria.Actinobacteria.Actinobacteria.Geodermatophilaceae.Geodermatophilus.Other	3.62348	GNoCont	3.28074	0.0338949
Bacteria.Bacteroidetes.Flavobacteria.Cryomorphaceae.Other.	2.87382			-
Bacteria.Armatimonadetes.SJA_176	0			-
Bacteria.Spirochaetes.Spirochaetes.Spirochaetaceae.TM3	0			-
Bacteria.Proteobacteria.Deltaproteobacteria.Desulfuromonadaceae.Desulfuromonas	1.72769			-
Bacteria.Proteobacteria.Alphaproteobacteria.Bradyrhizobiaceae.Rhodopseudomonas	2.85263			-
Bacteria.TM6.SJA_4	2.57279			-
Bacteria.Bacteroidetes.Sphingobacteria.Flexibacteraceae.Adhaeribacter	2.98297			-
Bacteria.Proteobacteria.Deltaproteobacteria.Desulfobulbaceae.Desulfobulbus	0			-
Bacteria.Verrucomicrobia.Verrucomicrobiae.Verrucomicrobiaceae.Other	3.64151			-
Bacteria.Nitrospirae.Nitrospira.Other	0			-
Bacteria.WPS_2	0			-
Bacteria.Chloroflexi.Bljii12.Dolo_23.Other.	2.63078			-
Bacteria.Proteobacteria.Other.Other	2.80688			-
Bacteria.Actinobacteria.Actinobacteria.Pseudonocardiaceae.Jiangella	1.85263			-
Bacteria.Chloroflexi.Chloroflexi.Other	3.29979			-
Bacteria.Verrucomicrobia.Opitutae.Opitutaceae.Other	3.63078	GCont	3.32496	0.0338949
Bacteria.Bacteroidetes.Sphingobacteria.Flammeovirgaceae	3.32975	GCont	3.03328	0.0323129
Bacteria.Proteobacteria.Gammaproteobacteria.Pseudomonadaceae.Pseudomonas.Pseudomonasumsongensis	3.77302			-
Bacteria.Proteobacteria.Betaproteobacteria.Burkholderiaceae.Other	2.45469			-
Bacteria.WS6.WM1006	1.85263			-
Bacteria.Proteobacteria.Alphaproteobacteria.Rhizobiaceae.Agrobacterium.Other	2.5516			-
Bacteria.Proteobacteria.Gammaproteobacteria.Enterobacteriaceae.Leclercia	0			-
Bacteria.Proteobacteria.Alphaproteobacteria.Xanthobacteraceae.Xanthobacter	2.02872			-
Bacteria.Verrucomicrobia.Methylacidiphilae.LD19.Other	2.87382			-
Bacteria.Firmicutes.Clostridia.Veillonellaceae.Sporotalea	0			-
Bacteria.Actinobacteria.Actinobacteria.Actinopolysporaceae.Other	0			-
Bacteria.Proteobacteria.Gammaproteobacteria.Coxiellaceae.Rickettsiella	0			-
Bacteria.Planctomycetes.Planctomycea	4.55117	GCont	4.00352	0.0338949
Bacteria.CCM11b	2.89403	GNoCont	2.65212	0.0338949
Bacteria.Proteobacteria.Alphaproteobacteria.Caulobacteraceae.Caulobacter.Other	2.75572			-
Archaea.Euryarchaeota.Methanomicrobia	0			-
Bacteria.Proteobacteria.Gammaproteobacteria.Sinobacteraceae	4.57155			-
Bacteria.Actinobacteria.Actinobacteria.Geodermatophilaceae.Modestobacter.	2.96658	GNoCont	2.71867	0.0192544
Bacteria.Acidobacteria.iii1_8.Other.Other.	3.68674			-
Bacteria.Firmicutes.Clostridia.ClostridialesFamilyXII_IncertaeSedis	0			-
Bacteria.Armatimonadetes.CH21.Other.Other.	3.38091	GCont	3.03337	0.0338949
Bacteria.Proteobacteria.Alphaproteobacteria.Sphingomonadaceae.Sphingopyxis.Sphingopyxisalaskensis	3.53387			-
Bacteria.Planctomycetes.Planctomycea.Pirellulaceae.Pirellula.Pirellulastaleyi	2.15366			-
Bacteria.Planctomycetes.Koll_18.Other	2.42666			-
Bacteria.Proteobacteria.Alphaproteobacteria.Sphingomonadaceae.Sphingomonas.Caulobacterleidyia	1.72769			-
Bacteria.Proteobacteria.Other.Other.Other	2.80688			-
Bacteria.Planctomycetes.agg27.Other	3.39045	GCont	3.08811	0.0338949
Bacteria.Chlorobi.SJA_28.Other.Other	2.42666			-
Bacteria.Proteobacteria.Deltaproteobacteria.Myxococcaceae.Anaeromyxobacter.Anaeromyxobactersp_Fw109_5	2.63078			-
Bacteria.Planctomycetes.Other	2.20481			-
Bacteria.Proteobacteria.Deltaproteobacteria.Other.Other	4.18558			-
Bacteria.Chloroflexi.Chloroflexi.Other.Other.Other	3.29979			-
Bacteria.WS3.PRR_12.PRR_10.Other	3.50585	GCont	3.11287	0.0338949
Bacteria.Proteobacteria.Deltaproteobacteria.Geobacteraceae.Other	0			-
Bacteria.Proteobacteria.Gammaproteobacteria.Ectothiorhodospiraceae	2.50585			-
Bacteria.Proteobacteria.Alphaproteobacteria.Rhodobacteraceae.Paracoccus.	0			-
Bacteria.Actinobacteria.Actinobacteria.Iamiaceae.Iamia.	3.29979	GNoCont	2.89325	0.0338949
Bacteria.Planctomycetes.Planctomycea.Other.Other.Other	3.92909	GCont	3.53617	0.0338949
Bacteria.Proteobacteria.Gammaproteobacteria.Methylococcaceae.Methylocaldum.	0			-
Bacteria.Actinobacteria.Actinobacteria.Cellulomonadaceae.Cellulomonas.Other	2.96658			-
Bacteria.Proteobacteria.Alphaproteobacteria.Rhodobacteraceae.Amaricoccus.	3.37115			-
Bacteria.Actinobacteria.Actinobacteria.Pseudonocardiaceae.Jiangella.	1.85263			-
Bacteria.Proteobacteria.Alphaproteobacteria.Sphingomonadaceae.Sphingosinicella.Sphingosinicellamicrocystinivorans	1.72769			-
Bacteria.Chloroflexi.Bljii12.5B_12.Other.	2.32975			-
Bacteria.Firmicutes.Clostridia.Ruminococcaceae.Other.Other	0			-
Bacteria.Proteobacteria.Betaproteobacteria.Oxalobacteraceae.Other.Other	3.14267			-
Bacteria.Proteobacteria.Gammaproteobacteria.Coxiellaceae.Rickettsiella.Rickettsiellagrylli	0			-
Bacteria.Actinobacteria.Actinobacteria.Promicromonosporaceae.Xylanimicrobium.	0			-
Bacteria.Actinobacteria.Actinobacteria.Geodermatophilaceae	4.41493	GNoCont	4.03297	0.0338949
Bacteria.Chloroflexi.Chloroflexi.Roseiflexaceae.Roseiflexus.Other	0			-
Bacteria.Firmicutes.Clostridia.Clostridiaceae.Alkaliphilus.Alkaliphilustransvaalensis	1.72769			-
Bacteria.Acidobacteria.BPC102.Other.Other	1.72769			-
Bacteria.Proteobacteria.Alphaproteobacteria.Caulobacteraceae.Caulobacter.Caulobacterfusiformis	0			-
Bacteria.Acidobacteria.BPC102.Other.Other.	1.72769			-
Bacteria.Chloroflexi.Chloroflexi.Herpetosiphonaceae.Herpetosiphon	2.5516			-
Bacteria.Chloroflexi.Bljii12.Other.Other.Other	2.15366			-
Bacteria.NC10.12_24.Other	2.32975			-
Bacteria.Proteobacteria.Alphaproteobacteria.Phyllobacteriaceae.Parvibaculum.	1.72769			-
Bacteria.Proteobacteria.Alphaproteobacteria.Phyllobacteriaceae.Parvibaculum	1.72769			-
Bacteria.Proteobacteria.Alphaproteobacteria.Beijerinckiaceae.	2.20481			-
Bacteria.Proteobacteria.Alphaproteobacteria.Rhodobacteraceae.Rhodobacter	2.20481			-
Bacteria.Proteobacteria.Gammaproteobacteria.Xanthomonadaceae.Rhodanobacter	2.50585			-
Bacteria.Proteobacteria.Gammaproteobacteria.Other	3.80324	GCont	3.42703	0.0338949
Bacteria.Proteobacteria.Deltaproteobacteria.NB1_i.Other	2.42666			-
Bacteria.Proteobacteria.Gammaproteobacteria.Chromatiaceae.Other	2.63078			-
Bacteria.TM7.TM7_3.Other.Other.Other	2.87382	GCont	2.61737	0.0277078
Bacteria.Proteobacteria.Gammaproteobacteria.Sinobacteraceae.Steroidobacter.	4.08563	GCont	3.50776	0.0338949
Bacteria.Planctomycetes.Phycisphaerae	4.5291	GCont	4.1107	0.0338949
Archaea.Euryarchaeota.Thermoplasmata.WCHD3_02	2.75572			-
Bacteria.Chlorobi.Other	1.72769			-
Bacteria.Proteobacteria.Alphaproteobacteria.Rhodobacteraceae.Other	2.5516			-
Bacteria.Proteobacteria.Alphaproteobacteria.Sphingomonadaceae.Sphingopyxis	3.54061			-
Bacteria.Firmicutes.Bacilli.Other	2.63078			-
Bacteria.Proteobacteria.Alphaproteobacteria.Rhodospirillaceae.Other.Other	4.39887	GCont	3.81537	0.0338949
Bacteria.Actinobacteria.Actinobacteria.Cryptosporangiaceae	1.85263			-
Bacteria.Planctomycetes.Planctomycea.Isosphaeraceae	3.34399			-
Bacteria.Chlorobi.SM1B09	2.90379			-
Bacteria.Proteobacteria.Betaproteobacteria.Paucibacter.	2.20481			-
Bacteria.Proteobacteria.Betaproteobacteria.Burkholderiaceae.Lautropia	1.72769			-
Bacteria.Firmicutes.Bacilli.Bacillaceae.Pontibacillus.	2.63078	GNoCont	3.21356	0.0277078
Bacteria.Proteobacteria.Alphaproteobacteria.Caulobacteraceae.Brevundimonas.	2.32975			-
Bacteria.Actinobacteria.Actinobacteria.Nocardioidaceae.Marmoricola	2.63078	GNoCont	2.57147	0.0192544
Bacteria.Proteobacteria.Deltaproteobacteria.Cystobacteraceae.Other	3.56864	GNoCont	3.02519	0.0338949
Bacteria.Chloroflexi.Anaerolineae.Anaerolinaceae.Anaerolinea.	0			-
Bacteria.Spirochaetes.Leptospirae	2.20481			-
Bacteria.Planctomycetes.Koll_18.Other.Other	2.42666			-
Bacteria.OP11.OP11_4.Other.Other	2.57279	GCont	2.64176	0.0277078
Bacteria.TM7.MJK10.Other.Other	1.72769			-
Bacteria.Proteobacteria.Gammaproteobacteria.OM60.Other.	2.42666			-
Bacteria.Proteobacteria.Alphaproteobacteria.Rhodobacteraceae.Paracoccus	0			-
Bacteria.Chloroflexi.Anaerolineae.SHA_31.Other.	0			-
Bacteria.Chlamydiae.Chlamydiae.Parachlamydiaceae.CandidatusProtochlamydia.CandidatusProtochlamydiaamoebophila	2.84164			-
Bacteria.Acidobacteria.Chloracidobacteria.Other.Other	4.32648			-
Bacteria.Proteobacteria.Alphaproteobacteria.Acetobacteraceae.Other	3.02872			-
Bacteria.Firmicutes.Bacilli.Planococcaceae.Other	2.68194			-
Bacteria.Bacteroidetes.Sphingobacteria.Other.Other.Other	4.53047	GCont	4.12892	0.0338949
Bacteria.Proteobacteria.Betaproteobacteria.Comamonadaceae.Rhodoferax	2.20481			-
Archaea.Euryarchaeota.Methanomicrobia.Methanosarcinaceae	0			-
Bacteria.Actinobacteria.Actinobacteria.Microbacteriaceae.Agrococcus.Agrococcusjenensis	0			-
Bacteria.Actinobacteria.Actinobacteria.Thermomonosporaceae.Actinomadura.Actinomaduravinacea	3.35778			-
Bacteria.Verrucomicrobia.Opitutae.Opitutaceae.Opitutus.OpitutaceaebacteriumTAV2.	2.02872			-
Bacteria.Proteobacteria.Gammaproteobacteria.Xanthomonadaceae.Rhodanobacter.	2.50585			-
Bacteria.Planctomycetes.Planctomycea.Isosphaeraceae.Other	3.25057			-
Bacteria.WS3.PRR_12.PRR_10.Other.	3.50585	GCont	3.13117	0.0338949
Bacteria.Verrucomicrobia.Verrucomicrobiae.Other	4.37016	GCont	4.04687	0.0338949
Bacteria.TM6.SBRH58.Other.Other	1.72769			-
Bacteria.Acidobacteria.Sva0725.Other.Other.	3.49609			-
Bacteria.Acidobacteria.Acidobacteria.Acidobacteriaceae.Terriglobus	0			-
Bacteria.Elusimicrobia.Other.Other.Other	0			-
Bacteria.Chloroflexi.Chloroflexi.Roseiflexaceae	1.85263			-
Bacteria.Firmicutes.Clostridia.ClostridialesFamilyXIII_IncertaeSedis	0			-
Bacteria.Proteobacteria.Gammaproteobacteria..Solimonas.	2.42666			-
Bacteria.Armatimonadetes.Other.Other.Other	0			-
Bacteria.Proteobacteria.Betaproteobacteria.Rhodocyclaceae.Aromatoleum	0			-
Bacteria.Proteobacteria.Gammaproteobacteria.Alteromonadaceae.Saccharophagus	0			-
Bacteria.Firmicutes.Bacilli.Thermoactinomycetaceae.Shimazuella	2.5516			-
Bacteria.Armatimonadetes.CH21.Other.Other	3.38091	GCont	3.03661	0.0338949
Bacteria.Proteobacteria.Alphaproteobacteria.Hyphomicrobiaceae.Rhodoplanes.Other	4.29354	GCont	3.53838	0.0338949
Bacteria.Chloroflexi.Ktedonobacteria.Other.Other.	2.72769			-
Bacteria.Proteobacteria.Betaproteobacteria.Methylophilaceae.Other.Other	2.63078	GCont	2.63064	0.0277078
Bacteria.Acidobacteria.Acidobacteria.Other	4.85252			-
Bacteria.Firmicutes.Clostridia.ClostridialesFamilyXII_IncertaeSedis.Fusibacter.	0			-
Bacteria.Proteobacteria.Betaproteobacteria.Rhodocyclaceae.Aromatoleum.Aromatoleumaromaticum	0			-
Bacteria.Proteobacteria.Alphaproteobacteria.Hyphomicrobiaceae.Devosia.	3.72769			-
Bacteria.Proteobacteria.Gammaproteobacteria.Pseudomonadaceae.Azotobacter	1.72769			-
Bacteria.Proteobacteria.Betaproteobacteria.Other	4.69851	GCont	4.10238	0.0338949
Bacteria.Proteobacteria.Gammaproteobacteria.211ds20	3.02872	GCont	2.75486	0.0323129
Bacteria.Proteobacteria.Alphaproteobacteria.Bradyrhizobiaceae.Bradyrhizobium.Bradyrhizobiumelkanii	2.45469			-
Bacteria.Actinobacteria.Actinobacteria.CL500_29	3.78205			-
Bacteria.Chlorobi.Ignavibacteria.Ignavibacteriaceae.Other.	0			-
Bacteria.Firmicutes.Clostridia.Symbiobacteriaceae.Symbiobacterium	1.85263			-
Bacteria.Proteobacteria.Deltaproteobacteria.Myxococcaceae.Anaeromyxobacter.Other	0			-
Bacteria.GN04.GN15.Other	0			-
Bacteria.Firmicutes.Bacilli.Paenibacillaceae.Paenibacillus.Paenibacillusbarengoltzii	0			-
Bacteria.OP3.koll11.Other	2.63078			-
Bacteria.Actinobacteria.Actinobacteria.Gordoniaceae.Gordonia	2.20481			-
Bacteria.Armatimonadetes.Armatimonadia.Other.Other.Other	1.72769			-
Bacteria.Chloroflexi.Anaerolineae.S47.Other	2.42666			-
Bacteria.Verrucomicrobia	4.79699	GCont	4.42367	0.0338949
Bacteria.TM7.MJK10	1.72769			-
Bacteria.Actinobacteria.Actinobacteria.wb1_P06.Other	0			-
Bacteria.Actinobacteria.Actinobacteria.Micromonosporaceae.Other.Other	3.69773	GNoCont	3.3915	0.0338949
Bacteria.Firmicutes.Other.Other	2.68194			-
Bacteria.Proteobacteria.Alphaproteobacteria.Xanthobacteraceae.Labrys.Labrysmethylaminiphilus	2.68194			-
Bacteria.Proteobacteria.Betaproteobacteria.Nitrosomonadaceae.Other	0			-
Bacteria.Proteobacteria.Alphaproteobacteria.Caulobacteraceae.Phenylobacterium.	3.37115	GNoCont	3.00065	0.0338949
Bacteria.Actinobacteria.Actinobacteria.EB1017	3.77171	GNoCont	3.15158	0.0338949
Bacteria.Proteobacteria.Betaproteobacteria.Comamonadaceae.Hydrogenophaga	0			-
Bacteria.Actinobacteria.Actinobacteria.Cellulomonadaceae.Actinotalea.	0			-
Bacteria.Bacteroidetes.Sphingobacteria.Flexibacteraceae.Pontibacter	2.15366			-
Bacteria.Tenericutes.Erysipelotrichi.Erysipelotrichaceae.Clostridium	0			-
Bacteria.Cyanobacteria.Other.Other	3.39045	GCont	2.97248	0.0338949
Bacteria.Proteobacteria	5.58899	GCont	4.71484	0.0338949
Bacteria.Actinobacteria.Actinobacteria.Mycobacteriaceae	3.87794	GNoCont	3.50099	0.0338949
Bacteria.Firmicutes.Clostridia.Clostridiaceae.Clostridium.Clostridiumbutyricum	2.02872			-
Bacteria.Chlamydiae.Chlamydiae.Parachlamydiaceae	3.74888	GCont	3.43992	0.0338949
Bacteria.Firmicutes.Clostridia.Clostridiaceae.Clostridium.Clostridiumperfringens	2.02872			-
Bacteria.Actinobacteria.Actinobacteria.Acidimicrobiaceae.Other.	0			-
Bacteria.Chlamydiae.Chlamydiae.Parachlamydiaceae.CandidatusProtochlamydia.Other	2.76909	GCont	2.68494	0.0277078
Bacteria.Actinobacteria.Actinobacteria.Sporichthyaceae.Sporichthya.	2.02872			-
Bacteria.Planctomycetes.C6.Other.Other.	2.63078			-
Bacteria.Bacteroidetes.Sphingobacteria.Sphingobacteriaceae.Pedobacter	3.39045			-
Bacteria.Actinobacteria.Actinobacteria.Microbacteriaceae.Agromyces.Other	3.53387	GNoCont	3.13087	0.0338949
Bacteria.Planctomycetes.Planctomycea.Gemmataceae.Other.Other	3.75708			-
Bacteria.Actinobacteria.Actinobacteria.Pseudonocardiaceae.Thermobispora	0			-
Bacteria.Actinobacteria.Actinobacteria.Micrococcaceae.Other	3.89796			-
Bacteria.Chlorobi.SJA_28.Other	2.42666			-
Bacteria.Elusimicrobia.Other.Other.Other.Other	0			-
Bacteria.Actinobacteria.Actinobacteria.Propionibacteriaceae.Other	3.42666			-
Bacteria.SPAM	3.91333	GNoCont	3.47268	0.0338949
Bacteria.Acidobacteria.MVS_40	2.15366			-
Bacteria.Actinobacteria.Actinobacteria.Acidimicrobiaceae.Other	0			-
Bacteria.Proteobacteria.Alphaproteobacteria.Caulobacteraceae.Other	2.89403	GNoCont	2.67958	0.0192544
Bacteria.Chlamydiae.Chlamydiae.Rhabdochlamydiaceae	2.50585			-
Bacteria.Proteobacteria.Deltaproteobacteria.Cystobacteraceae.Stigmatella.	2.96658			-
Bacteria.Actinobacteria.Actinobacteria.Microbacteriaceae.Yonghaparkia.	0			-
Bacteria.Proteobacteria.Alphaproteobacteria.Rhodospirillaceae.Azospirillum.Azospirillumamazonense	0			-
Bacteria.Nitrospirae.Nitrospira.Nitrospiraceae.Nitrospira.Other	0			-
Bacteria.Firmicutes.Bacilli.Planococcaceae.Ureibacillus.	0			-
Bacteria.Firmicutes.Clostridia.ClostridialesFamilyXI_IncertaeSedis.Sedimentibacter.	1.72769			-
Bacteria.Cyanobacteria.4C0d_2.Other.Other.	2.42666			-
Bacteria.Actinobacteria.Actinobacteria.Micromonosporaceae.Other	3.69773	GNoCont	3.37027	0.0338949
Bacteria.Proteobacteria.Gammaproteobacteria.Enterobacteriaceae.Other	1.85263			-
Bacteria.TM6.SJA_4.Other	2.57279			-
Bacteria.Bacteroidetes.Bacteroidia.Porphyromonadaceae.Other.	0			-
Archaea.Crenarchaeota.Thaumarchaeota.Cenarchaeaceae	0			-
Bacteria.Proteobacteria.Alphaproteobacteria.Phyllobacteriaceae.Pseudaminobacter	0			-
Bacteria.WS3.PRR_12.Other.Other.Other	3.43526	GCont	2.89725	0.0338949
Bacteria.Proteobacteria.Alphaproteobacteria	5.31496	GCont	4.47049	0.0338949
Bacteria.Actinobacteria.Actinobacteria.Nocardiaceae.Rhodococcus.Rhodococcusequi	1.72769			-
Bacteria.Actinobacteria.Actinobacteria.Pseudonocardiaceae.Saccharopolyspora.Saccharopolysporahirsuta	1.85263			-
Bacteria.Actinobacteria.Actinobacteria.Microthrixaceae	2.50585			-
Bacteria.Firmicutes.Clostridia.BSV43	0			-
Bacteria.Armatimonadetes.Armatimonadia	2.72769			-
Bacteria.Cyanobacteria.4C0d_2.Other	2.42666			-
Bacteria.Bacteroidetes.Sphingobacteria.Rhodothermaceae	0			-
Bacteria.Proteobacteria.Deltaproteobacteria.Nannocystaceae	2.96658			-
Bacteria.Actinobacteria.Actinobacteria.Thermomonosporaceae.Actinomadura	4.16439	GNoCont	3.85028	0.0338949
Bacteria.Actinobacteria.Actinobacteria.Euzebiaceae	2.15366			-
Bacteria.Firmicutes	4.8131	GNoCont	4.20767	0.0338949
Bacteria.Firmicutes.Bacilli.Paenibacillaceae.Cohnella.	2.32975			-
Bacteria.Chloroflexi.Chloroflexi.Kouleothrixaceae.Other.	3.38411			-
Bacteria.Actinobacteria.Actinobacteria.Pseudonocardiaceae.Pseudonocardia.Pseudonocardiayunnanensis	2.15366			-
Bacteria.Acidobacteria.RB25.Other	3.20482	GCont	2.83897	0.0338949
Bacteria.Proteobacteria.Alphaproteobacteria.Sphingomonadaceae.Blastomonas.	0			-
Bacteria.Proteobacteria.Alphaproteobacteria.Bradyrhizobiaceae.Bosea.	3.14267			-
Bacteria.Actinobacteria.Actinobacteria.Thermomonosporaceae.Actinomadura.Actinomadurarubrobrunea	0			-
Bacteria.Chloroflexi.Other	2.63078			-
Bacteria.OP11.OP11_3.Other.Other.	2.20481			-
Bacteria.Proteobacteria.Alphaproteobacteria.Other.Other.Other	4.26045	GCont	3.70533	0.0338949
Bacteria.Armatimonadetes.5B_18.Other.Other.	1.72769			-
Bacteria.SPAM.FFCH6980	2.99876	GNoCont	2.68366	0.0323129
Bacteria.Chlamydiae.Chlamydiae.Parachlamydiaceae.Other.Other	3.38091			-
Bacteria.Firmicutes.Clostridia.Halanaerobiaceae.Other	0			-
Bacteria.Firmicutes.Bacilli.Bacillaceae.Geobacillus.Geobacillussp_WCH70	1.85263			-
Bacteria.TM6.SBRH58.Other	1.72769			-
Bacteria.Actinobacteria.Actinobacteria.Thermomonosporaceae.Actinocorallia	1.72769			-
Bacteria.Gemmatimonadetes.Gemmatimonadetes.Gemmatimonadaceae	4.19899	GNoCont	3.77288	0.0338949
Bacteria.Proteobacteria.Alphaproteobacteria.Rickettsiaceae	2.63078			-
Bacteria.Proteobacteria.Alphaproteobacteria.Rhodobiaceae.Other	3.46806			-
Bacteria.Verrucomicrobia.Spartobacteria.Spartobacteriaceae.CandidatusXiphinematobacter	3.69618	GCont	3.28858	0.0338949
Bacteria.Firmicutes.Bacilli.Paenibacillaceae.Paenibacillus.Paenibacillusmassiliensis	1.85263			-
Bacteria.Proteobacteria.Alphaproteobacteria.Other.Other	4.26045	GCont	3.71356	0.0338949
Bacteria.Actinobacteria.Actinobacteria.Actinopolysporaceae.Other.	0			-
Bacteria.Proteobacteria.Betaproteobacteria.Methylibium.Other	3.59693	GCont	3.12044	0.0338949
Bacteria.Chlamydiae.Chlamydiae.Other	3.15906			-
Bacteria.Tenericutes.Mollicutes.Mycoplasmataceae	0			-
Bacteria.SPAM.FFCH6980.Other	2.99876	GNoCont	2.66249	0.0323129
Bacteria.Actinobacteria.Actinobacteria.Streptosporangiaceae.Nonomuraea.	2.75572			-
Bacteria.OP3.koll11.kpj58rc	2.02872			-
Bacteria.Proteobacteria.Alphaproteobacteria.Rhizobiaceae.Kaistia.	2.42666			-
Bacteria.Proteobacteria.Deltaproteobacteria.Bacteriovoracaceae.Other.	2.75572			-
Bacteria.Proteobacteria.Deltaproteobacteria.Myxococcaceae.Anaeromyxobacter	2.63078			-
Bacteria	5.99683			-
Bacteria.Actinobacteria.Actinobacteria.Micromonosporaceae.Luedemannella	2.15366			-
Archaea.Crenarchaeota.Thaumarchaeota.Nitrososphaeraceae.CandidatusNitrososphaera.SCA1170	2.15366			-
Bacteria.Proteobacteria.Betaproteobacteria.Methylibium.Other.Other	3.59693	GCont	3.06454	0.0338949
Bacteria.Verrucomicrobia.Spartobacteria.Spartobacteriaceae.MC18	3.82806			-
Bacteria.Proteobacteria.Gammaproteobacteria.Coxiellaceae.Aquicella.	2.02872			-
Bacteria.Actinobacteria.Actinobacteria.Thermomonosporaceae	4.25231	GNoCont	3.93185	0.0338949
Bacteria.Acidobacteria.Koribacteraceae	3.45197			-
Bacteria.Acidobacteria.Acidobacteria.Acidobacteriaceae.Other.Other	3.04991			-
Bacteria.Bacteroidetes.Sphingobacteria.Saprospiraceae.Other	3.66219			-
Bacteria.Firmicutes.Clostridia.ClostridialesFamilyXI_IncertaeSedis.Tissierella	0			-
Bacteria.Actinobacteria.Actinobacteria.Pseudonocardiaceae.Amycolatopsis	3.02872	GNoCont	2.711	0.0338949
Bacteria.Firmicutes.Bacilli.Thermoactinomycetaceae.Planifilum	1.85263			-
Bacteria.Actinobacteria.Actinobacteria.Pseudonocardiaceae.Actinomycetospora.	2.32975			-
Bacteria.Proteobacteria.Gammaproteobacteria.Methylococcaceae.Methylocaldum	0			-
Bacteria.Actinobacteria.Actinobacteria.Streptomycetaceae.Other	4.02289	GNoCont	3.70856	0.0338949
Bacteria.Firmicutes.Bacilli.Thermoactinomycetaceae.Shimazuella.	2.5516			-
Bacteria.Actinobacteria.Actinobacteria.Thermomonosporaceae.Other.Other	2.15366			-
Bacteria.WS3.PRR_12.PRR_10	3.50585	GCont	3.09262	0.0338949
Bacteria.Elusimicrobia.Other.Other	0			-
Bacteria.Firmicutes.Bacilli.Paenibacillaceae.Aneurinibacillus.Other	1.85263			-
Bacteria.Firmicutes.Bacilli.Alicyclobacillaceae.Alicyclobacillus	3.23284	GNoCont	2.69321	0.0338949
Bacteria.Proteobacteria.Epsilonproteobacteria.Helicobacteraceae.Helicobacter.	0			-
Bacteria.Bacteroidetes.Sphingobacteria.Sphingobacteriaceae.Olivibacter.	0			-
Bacteria.Firmicutes.Bacilli.Haloplasmataceae.Other	0			-
Bacteria.Proteobacteria.Gammaproteobacteria.HTCC2089	2.32975			-
Bacteria.Proteobacteria.Gammaproteobacteria	4.82426			-
Bacteria.NKB19.GN13	2.32975			-
Bacteria.Firmicutes.Clostridia.Other.Other.Other	2.5516			-
Bacteria.Actinobacteria.Actinobacteria.Solirubrobacteraceae.Solirubrobacter	3.3967			-
Bacteria.Proteobacteria.Betaproteobacteria.Alcaligenaceae.Azohydromonas.	2.69773			-
Bacteria.GN02.GN07.Other	2.32975			-
Bacteria.Acidobacteria	5.13509	GCont	4.33313	0.0338949
Bacteria.Proteobacteria.Alphaproteobacteria.Hyphomicrobiaceae.Pedomicrobium.	3.82806			-
Bacteria.Actinobacteria.Actinobacteria.Microbacteriaceae.Other.Other	2.93181			-
Bacteria.Actinobacteria.Actinobacteria.Promicromonosporaceae.Xylanimicrobium	0			-
Bacteria.Actinobacteria.Actinobacteria.Streptosporangiaceae.Sphaerisporangium.	2.32975			-
Bacteria.Chloroflexi.Anaerolineae.Caldilineaceae.Caldilinea.	3.12563			-
Bacteria.Proteobacteria.Gammaproteobacteria.Xanthomonadaceae.Thermomonas	3.38411	GNoCont	3.03372	0.0338949
Bacteria.GN04.GN15.Other.Other	0			-
Bacteria.Proteobacteria.Gammaproteobacteria.Coxiellaceae	2.87382	GCont	2.64769	0.0323129
Bacteria.Proteobacteria.Alphaproteobacteria.Rhizobiaceae.Sinorhizobium	2.15366			-
Bacteria.Actinobacteria.Actinobacteria.Streptosporangiaceae	3.23284			-
Bacteria.OP3.koll11	2.72769			-
Bacteria.OP11.OP11_3.Other.Other	2.20481			-
Bacteria.Acidobacteria.Acidobacteria.Other.Other	4.85252			-
Bacteria.BRC1.PRR_11.Other.Other	2.32975			-
Bacteria.Gemmatimonadetes.Gemmatimonadetes.Gemmatimonadaceae.Gemmatimonas	3.49609			-
Bacteria.Firmicutes.Bacilli.Paenibacillaceae.Paenibacillus.Paenibacillusborealis	2.02872			-
Bacteria.Actinobacteria.Actinobacteria.Intrasporangiaceae.Knoellia	1.85263			-
Bacteria.Actinobacteria.Actinobacteria.Nocardioidaceae.Nocardioides	3.81642			-
Bacteria.Proteobacteria.Alphaproteobacteria.Methylocystaceae.Methylosinus.Other	2.20481			-
Bacteria.Firmicutes.Clostridia.Clostridiaceae	2.87382			-
Bacteria.Tenericutes.Mollicutes	0			-
Bacteria.Fibrobacteres	2.32975			-
Bacteria.Proteobacteria.Alphaproteobacteria.Rhodospirillaceae.Phaeospirillum	1.72769			-
Bacteria.Actinobacteria.Actinobacteria.Rubrobacteraceae	3.13139			-
Bacteria.Proteobacteria.Deltaproteobacteria.Bacteriovoracaceae	2.75572			-
Bacteria.CCM11b.Other	2.89403	GNoCont	2.64353	0.0338949
Bacteria.Chlorobi.SM1B09.Other	2.90379			-
Bacteria.Actinobacteria.Actinobacteria.Pseudonocardiaceae.Saccharopolyspora.Other	2.80688	GNoCont	2.68066	0.0192544
Bacteria.Armatimonadetes.Armatimonadia.Armatimonadaceae.Other.Other	2.68194			-
Bacteria.Actinobacteria.Actinobacteria.Kineosporiaceae.Other	2.99876			-
Bacteria.Proteobacteria.Alphaproteobacteria.Nordella	4.00185	GCont	3.51548	0.0338949
Bacteria.Firmicutes.Clostridia.Thermoanaerobacteraceae.Thermacetogenium.	0			-
Bacteria.Actinobacteria.Actinobacteria.Micromonosporaceae.Micromonospora	3.19506	GNoCont	2.96509	0.0277078
Bacteria.Firmicutes.Bacilli.Bacillaceae.Bacillus	4.73058	GNoCont	4.19695	0.0338949
Bacteria.Proteobacteria.Betaproteobacteria.Methylophilaceae.Methylophilus	0			-
Bacteria.Proteobacteria.Alphaproteobacteria.Rhodobacteraceae.Other.Other	2.5516			-
Bacteria.Firmicutes.Other.Other.Other	2.68194			-
Bacteria.Proteobacteria.Gammaproteobacteria.Alteromonadaceae.Cellvibrio	2.63078			-
Bacteria.Actinobacteria.Actinobacteria.Micromonosporaceae.Actinoplanes	2.93181	GNoCont	3.79431	0.0277078
Bacteria.Armatimonadetes.Chthonomonadetes.Chthonomonadaceae.Other.	2.72769			-
Bacteria.Proteobacteria.Alphaproteobacteria.Rhizobiaceae.Rhizobium	3.37115			-
Bacteria.Actinobacteria.Actinobacteria.Nocardioidaceae.Nocardioides.Nocardioidesalbus	2.63078			-
Bacteria.BRC1	2.68194	GCont	2.72799	0.0277078
Bacteria.OP3.PBS_25	2.32975			-
Bacteria.Aquificae	0			-
Bacteria.Verrucomicrobia.Spartobacteria.Spartobacteriaceae.Chthoniobacter	3.92909	GCont	3.56943	0.0338949
Bacteria.Actinobacteria.Actinobacteria.Solirubrobacteraceae	4.38919	GNoCont	3.97968	0.0338949
Bacteria.Firmicutes.Bacilli.Thermoactinomycetaceae.Laceyella	0			-
Bacteria.BRC1.PRR_11.Other.Other.	2.32975			-
Bacteria.Thermi.Deinococci.Deinococcaceae.Deinococcus	2.02872			-
Bacteria.Firmicutes.Bacilli.Paenibacillaceae.Ammoniphilus.Other	2.32975			-
Bacteria.Proteobacteria.Gammaproteobacteria.Sinobacteraceae.Hydrocarboniphaga.Hydrocarboniphagaeffusa	2.02872			-
Bacteria.Proteobacteria.Alphaproteobacteria.Acetobacteraceae.Roseomonas	3.284			-
Bacteria.Verrucomicrobia.Methylacidiphilae	2.87382			-
Bacteria.Proteobacteria.Deltaproteobacteria.Cystobacteraceae.Stigmatella	2.96658			-
Bacteria.Proteobacteria.Alphaproteobacteria.Methylobacteriaceae.Other	2.63078	GNoCont	2.52757	0.0323129
Bacteria.Proteobacteria.Gammaproteobacteria.Legionellaceae.Legionella	2.84164			-
Bacteria.Acidobacteria.Acidobacteria_5	3.85803	GCont	3.4173	0.0338949
Bacteria.Firmicutes.Bacilli	4.80543	GNoCont	4.21241	0.0338949
Bacteria.Proteobacteria.Alphaproteobacteria.Hyphomicrobiaceae.Rhodoplanes.Rhodoplaneselegans	2.02872			-
Bacteria.Bacteroidetes.Sphingobacteria.Flavisolibacter	3.27176			-
Bacteria.Planctomycetes.Planctomycea.Isosphaeraceae.Singulisphaera.Singulisphaeraacidiphila	2.63078			-
Bacteria.Verrucomicrobia.Opitutae.Puniceicoccaceae	0			-
Bacteria.Firmicutes.Bacilli.Paenibacillaceae.Paenibacillus.Paenibacillussp_JDR_2	2.02872			-
Bacteria.Proteobacteria.Gammaproteobacteria.Crenotrichaceae.Crenothrix.Other	0			-
Bacteria.Chloroflexi.Anaerolineae.Other	3.54061	GCont	3.08124	0.0338949
Bacteria.Proteobacteria.Betaproteobacteria.Comamonadaceae.Polaromonas.Other	2.80688			-
Bacteria.Actinobacteria.Actinobacteria.Actinosynnemataceae	3.17485			-
Bacteria.Proteobacteria.Gammaproteobacteria.Moraxellaceae.Acinetobacter.	0			-
Bacteria.Bacteroidetes.Sphingobacteria.Flammeovirgaceae.Sporocytophaga	3.25917	GCont	3.10321	0.0323129
Bacteria.Planctomycetes.Planctomycea.Planctomycetaceae.Planctomyces.Other	2.20482			-
Bacteria.Acidobacteria.iii1_8.Other.Other	3.68674			-
Bacteria.Firmicutes.Bacilli.Paenibacillaceae.Brevibacillus.Brevibacillusinvocatus	1.85263			-
Bacteria.Actinobacteria.Actinobacteria.Micromonosporaceae.Luedemannella.	2.15366			-
Bacteria.Actinobacteria.Actinobacteria.Streptosporangiaceae.Other	2.5516			-
Bacteria.Firmicutes.Bacilli.Paenibacillaceae.Brevibacillus.	2.57279			-
Bacteria.Proteobacteria.Alphaproteobacteria.Hyphomicrobiaceae.Other	3.57895			-
Bacteria.Firmicutes.Bacilli.Bacillaceae.Bacillus.Bacillusgelatini	2.02872			-
Bacteria.Proteobacteria.Betaproteobacteria.Comamonadaceae.Aquamonas	2.02872			-
Bacteria.Planctomycetes.FFCH393.Other.Other	2.15366			-
Bacteria.Firmicutes.Clostridia.Thermoanaerobacteraceae.Thermacetogenium	0			-
Bacteria.Proteobacteria.Betaproteobacteria.Roseateles	1.85263			-
Bacteria.Planctomycetes.Planctomycea.Pirellulaceae.A17	3.66219	GCont	3.30027	0.0338949
Bacteria.Chloroflexi.Chloroflexi_4	1.85263			-
Bacteria.Actinobacteria.Actinobacteria.Actinosynnemataceae.Saccharothrix.Saccharothrixtexasensis	1.85263			-
Bacteria.Bacteroidetes.Flavobacteria.Other.Other	2.50585			-
Bacteria.Verrucomicrobia.Verrucomicrobiae.Verrucomicrobiaceae	3.72769			-
Bacteria.Firmicutes.Bacilli.Thermoactinomycetaceae.Laceyella.Laceyellasacchari	0			-
Bacteria.Proteobacteria.Betaproteobacteria.Hydrogenophilaceae.Thiobacillus	0			-
Bacteria.Firmicutes.Bacilli.Bacillaceae.Bacillus.Bacillussp_NRRLB_14911	0			-
Bacteria.Proteobacteria.Alphaproteobacteria.Rhizobiaceae.Other.Other	2.63078			-
Bacteria.Proteobacteria.Deltaproteobacteria.Syntrophobacteraceae.Other.	4.02289			-
Bacteria.Firmicutes.Bacilli.Paenibacillaceae.Paenibacillus.Paenibacillussp_KFC91	0			-
Bacteria.Chloroflexi.Anaerolineae.Caldilineaceae.Other.Other	0			-
Bacteria.Bacteroidetes.Flavobacteria.Cryomorphaceae	2.87382			-
Bacteria.BRC1.Other	2.42666			-
Bacteria.Actinobacteria.Actinobacteria.Solirubrobacteraceae.Solirubrobacter.	3.3967			-
Bacteria.Verrucomicrobia.Verrucomicrobiae	4.49262	GCont	4.13723	0.0338949
Bacteria.Proteobacteria.Deltaproteobacteria.MND4	2.20481			-
Bacteria.Proteobacteria.Alphaproteobacteria.Phyllobacteriaceae.Other	3.80324			-
Bacteria.Planctomycetes.C6.Other	2.63078			-
Bacteria.Proteobacteria.Deltaproteobacteria.Other	4.18558			-
Bacteria.Firmicutes.Bacilli.Planococcaceae.Solibacillus.	2.02872			-
Bacteria.Actinobacteria.Actinobacteria.Sanguibacteraceae.Sanguibacter	0			-
Bacteria.Actinobacteria.Actinobacteria.AKIW874	2.85263	GNoCont	2.62679	0.0277078
Bacteria.Actinobacteria.Actinobacteria.Thermomonosporaceae.Actinomadura.Actinomaduraformosensis	1.85263			-
Bacteria.Proteobacteria.Betaproteobacteria.Ideonella	2.02872			-
Bacteria.BRC1.PRR_11.Other	2.32975			-
Bacteria.Armatimonadetes.Armatimonadia.Armatimonadaceae	2.68194			-
Bacteria.Firmicutes.Bacilli.Bacillaceae.Bacillus.Bacillusforaminis	3.74473	GNoCont	3.44479	0.0338949
Bacteria.Actinobacteria.Actinobacteria.Intrasporangiaceae.Knoellia.Knoelliasubterranea	1.85263			-
Bacteria.Proteobacteria.Gammaproteobacteria.Moraxellaceae.Alkanindiges	2.02872			-
Bacteria.Verrucomicrobia.Verrucomicrobiae.Verrucomicrobiaceae.Luteolibacter	2.80688			-
Bacteria.Planctomycetes.Phycisphaerae.Other.Other	4.52148	GCont	4.06862	0.0338949
Bacteria.Proteobacteria.Alphaproteobacteria.Erythrobacteraceae.Lutibacterium	2.96658			-
Bacteria.Chloroflexi.Bljii12.FFCH4570.Other	2.96658	GNoCont	2.65762	0.0323129
Bacteria.Planctomycetes.Other.Other.Other	2.20481			-
Bacteria.NKB19	2.50585			-
Bacteria.Actinobacteria.Actinobacteria.EB1017.Other	3.77171	GNoCont	3.19838	0.0338949
Bacteria.Actinobacteria.Actinobacteria.Micrococcaceae.Arthrobacter.Arthrobacterpsychrolactophilus	1.72769			-
Bacteria.Actinobacteria.Actinobacteria.Kineosporiaceae.Kineococcus	0			-
Bacteria.Proteobacteria.Alphaproteobacteria.Hyphomicrobiaceae.Hyphomicrobium.Other	3.61418			-
Bacteria.Firmicutes.Bacilli.Bacillaceae.Other	2.69773	GNoCont	3.10711	0.0277078
Bacteria.Actinobacteria.Actinobacteria.Patulibacteraceae.Patulibacter	0			-
Bacteria.Proteobacteria.Betaproteobacteria.Nitrosomonadaceae	2.95814			-
Bacteria.Planctomycetes.Planctomycea.Gemmataceae	3.91521			-
Bacteria.Chlorobi.BSV19	2.90379			-
Bacteria.Firmicutes.Bacilli.Other.Other.Other	2.63078			-
Bacteria.Acidobacteria.Other.Other	3.74473			-
Bacteria.Actinobacteria.Actinobacteria.Streptomycetaceae.Streptomyces.Streptomycesmacrosporus	2.15366			-
Bacteria.Proteobacteria.Deltaproteobacteria.Bacteriovoracaceae.Other	2.75572			-
Bacteria.WS3.PRR_12.Other.Other	3.43526	GCont	2.89321	0.0338949
Bacteria.Proteobacteria.Gammaproteobacteria.Pseudomonadaceae.Pseudomonas.Pseudomonasmandelii	2.02872			-
Bacteria.Proteobacteria.Alphaproteobacteria.Rickettsiaceae.Other	2.63078			-
Bacteria.Firmicutes.Bacilli.Bacillaceae.Bacillus.Bacillusgibsonii	2.63078			-
Bacteria.Actinobacteria.Actinobacteria.Thermomonosporaceae.Actinomadura.Other	4.08816	GNoCont	3.78549	0.0338949
Bacteria.Firmicutes.Clostridia.Clostridiaceae.Other.	0			-
Bacteria.Acidobacteria.Chloracidobacteria.Other.Other.	4.32648			-
Bacteria.OP11.WCHB1_64.Other	0			-
Bacteria.Firmicutes.Clostridia.Sulfobacillaceae.Thermaerobacter.	0			-
Bacteria.Actinobacteria.Actinobacteria.CL500_29.Other	3.78205			-
Bacteria.Bacteroidetes.Bacteroidia.Other.Other	2.32975			-
Bacteria.Actinobacteria.Actinobacteria.Microbacteriaceae.Frigoribacterium	0			-
Bacteria.Actinobacteria.Actinobacteria.Gordoniaceae.Gordonia.	2.20481			-
Archaea.Euryarchaeota	2.75572			-
Bacteria.Proteobacteria.Gammaproteobacteria.Sinobacteraceae.Nevskia.Other	2.50585			-
Bacteria.Proteobacteria.Deltaproteobacteria.Bdellovibrionaceae.Other.	2.68194			-
Bacteria.GN02.GKS2_174.Other.Other	2.02872			-
Bacteria.Verrucomicrobia.Spartobacteria.Spartobacteriaceae.Chthoniobacter.Other	1.85263			-
Bacteria.Chloroflexi.Chloroflexi.Oscillochloridaceae	1.72769			-
Bacteria.Cyanobacteria.Nostocophycideae.Nostocaceae.Other	2.15366			-
Bacteria.Firmicutes.Clostridia.Lachnospiraceae.Other	1.85263			-
Bacteria.OP11.OP11_3.Other	2.20481			-
Bacteria.Planctomycetes.FFCH393.Other	2.15366			-
Bacteria.Chlamydiae.Chlamydiae.Chlamydiaceae	1.72769			-
Bacteria.Actinobacteria.Actinobacteria.Nocardioidaceae.Marmoricola.	2.63078	GNoCont	2.59516	0.0192544
Bacteria.Proteobacteria.Deltaproteobacteria.Entotheonellaceae.CandidatusEntotheonella.	3.284			-
Bacteria.Proteobacteria.Gammaproteobacteria.Chromatiaceae.Other.	2.63078			-
Bacteria.Actinobacteria.Actinobacteria.Kineosporiaceae	2.99876			-
Archaea.Crenarchaeota.Thaumarchaeota.Nitrososphaeraceae.CandidatusNitrososphaera.	2.15366			-
Bacteria.Proteobacteria.Alphaproteobacteria.Xanthobacteraceae.Other	2.32975			-
Bacteria.Proteobacteria.Gammaproteobacteria.Xanthomonadaceae.Lysobacter.	3.67871			-
Bacteria.Planctomycetes.Phycisphaerae.Phycisphaeraceae.Other.	2.76909			-
Bacteria.Proteobacteria.Alphaproteobacteria.Rhodospirillaceae	4.46009	GCont	3.72828	0.0338949
Bacteria.GN02.GN07.Other.Other.	2.32975			-
Bacteria.Chloroflexi.Anaerolineae.SHA_31	0			-
Bacteria.Proteobacteria.Alphaproteobacteria.Erythrobacteraceae.Lutibacterium.	2.96658			-
Bacteria.Proteobacteria.Deltaproteobacteria.Nannocystaceae.Nannocystis	2.75572			-
Bacteria.Firmicutes.Bacilli.Thermoactinomycetaceae.Mechercharimyces	0			-
Bacteria.Thermotogae	1.85263			-
Bacteria.Bacteroidetes.Sphingobacteria.Flammeovirgaceae.Other.Other	2.50585			-
Bacteria.Proteobacteria.Epsilonproteobacteria.Helicobacteraceae.Helicobacter	0			-
Bacteria.Proteobacteria.Gammaproteobacteria.Legionellaceae.Tatlockia	2.20481			-
Bacteria.Chloroflexi.Chloroflexi.Herpetosiphonaceae.Herpetosiphon.Herpetosiphonaurantiacus	2.5516			-
Bacteria.OP3.koll11.Other.Other.	2.63078			-
Bacteria.Proteobacteria.Alphaproteobacteria.Sphingomonadaceae.Novosphingobium	3.52703			-
Bacteria.Proteobacteria.Deltaproteobacteria.Nannocystaceae.Plesiocystis.	2.72769			-
Bacteria.Proteobacteria.Betaproteobacteria.Methylophilaceae.Methylotenera	3.81405	GCont	3.44602	0.0338949
Bacteria.Actinobacteria.Actinobacteria.Nocardioidaceae	4.52381	GNoCont	4.06665	0.0338949
Bacteria.Proteobacteria.Betaproteobacteria.Comamonadaceae.Other.Other	3.49112			-
Bacteria.Actinobacteria.Actinobacteria.Streptosporangiaceae.Streptosporangium	2.45469			-
Bacteria.Proteobacteria.Betaproteobacteria.Hydrogenophilaceae.Thiobacillus.	0			-
Bacteria.Planctomycetes.ODP123	0			-
Bacteria.Firmicutes.Clostridia.Clostridiaceae.Caloramator.	1.85263			-
Bacteria.Chloroflexi.Chloroflexi.Oscillochloridaceae.Oscillochloris.Oscillochloristrichoides	1.72769			-
Bacteria.Proteobacteria.Betaproteobacteria.Burkholderiaceae.Lautropia.	1.72769			-
Bacteria.Aquificae.Aquificae.Hydrogenothermaceae.Sulfurihydrogenibium	0			-
Bacteria.Firmicutes.Clostridia.Clostridiaceae.Clostridium.Clostridiumbowmanii	2.20482			-
Bacteria.Proteobacteria.Alphaproteobacteria.Bradyrhizobiaceae.Bradyrhizobium.Other	3.02872	GNoCont	2.86696	0.0277078
Bacteria.Proteobacteria.Alphaproteobacteria.Rhizobiaceae.Rhizobium.Rhizobiumleguminosarum	2.93181	GNoCont	2.72686	0.0192544
Bacteria.Proteobacteria.Deltaproteobacteria.Other.Other.Other	4.18558			-
Bacteria.Bacteroidetes	4.97958	GCont	4.60202	0.0338949
Bacteria.Gemmatimonadetes.Gemmatimonadetes.Gemmatimonadaceae.Other.Other	2.63078			-
Bacteria.Planctomycetes.Planctomycea.Pirellulaceae.Other	3.21906	GCont	2.82322	0.0338949
Bacteria.Planctomycetes.Planctomycea.Isosphaeraceae.Singulisphaera	2.63078			-
Bacteria.Actinobacteria.Actinobacteria.Geodermatophilaceae.Other	4.31802	GNoCont	3.91658	0.0338949
Bacteria.Proteobacteria.Alphaproteobacteria.Other	4.26045	GCont	3.77249	0.0338949
Bacteria.Verrucomicrobia.Opitutae.Opitutaceae.Other.Other	3.63078	GCont	3.32557	0.0338949
Bacteria.Proteobacteria.Alphaproteobacteria.Rhodobacteraceae.Rubellimicrobium.	2.69773			-
Bacteria.Acidobacteria.Sva0725.Other.Other	3.49609			-
Bacteria.Bacteroidetes.Flavobacteria.Cryomorphaceae.Fluviicola.	1.85263			-
Bacteria.Firmicutes.Clostridia.Lachnospiraceae	1.85263			-
Bacteria.Chlorobi.BSV19.Other	2.90379			-
Bacteria.Firmicutes.Bacilli.Bacillaceae.Oceanobacillus.	2.32975			-
Archaea.Crenarchaeota.Thaumarchaeota.Nitrososphaeraceae.CandidatusNitrososphaera	2.45469			-
Bacteria.Armatimonadetes.Armatimonadia.Other	1.72769			-
Bacteria.GN02.GKS2_174.Other	2.02872			-
Bacteria.Bacteroidetes.Sphingobacteria	4.9138	GCont	4.52542	0.0338949
Bacteria.Verrucomicrobia.Spartobacteria	4.30519	GCont	3.86217	0.0338949
Bacteria.Bacteroidetes.Sphingobacteria.Saprospiraceae	3.66219			-
Bacteria.Acidobacteria.Sva0725	3.49609			-
Bacteria.Actinobacteria.Actinobacteria.Iamiaceae.Iamia	3.29979	GNoCont	2.91561	0.0338949
Bacteria.Proteobacteria.Betaproteobacteria.Roseateles.Other	1.85263			-
Bacteria.Proteobacteria.Gammaproteobacteria.Other.Other.Other	3.80324	GCont	3.41771	0.0338949
Bacteria.Tenericutes.Mollicutes.Mycoplasmataceae.Other	0			-
Bacteria.Cyanobacteria.Other.Other.Other	3.39045	GCont	2.97005	0.0338949
Bacteria.Firmicutes.Bacilli.Bacillaceae.Geobacillus	2.15366			-
Bacteria.Chlorobi.BSV19.Other.Other	2.90379			-
Bacteria.Actinobacteria.Actinobacteria.Geodermatophilaceae.Geodermatophilus.Blastococcussaxobsidens	1.85263			-
Bacteria.Proteobacteria.Deltaproteobacteria.Bdellovibrionaceae	3.14267			-
Bacteria.Proteobacteria.Alphaproteobacteria.Phyllobacteriaceae.Pseudaminobacter.Pseudaminobactersalicylatoxidans	0			-
Bacteria.Actinobacteria.Actinobacteria.Williamsiaceae.Williamsia	1.72769			-
Bacteria.Acidobacteria.Acidobacteria_5.Other.Other	3.85803	GCont	3.42079	0.0338949
Bacteria.Proteobacteria.Alphaproteobacteria.Beijerinckiaceae.Chelatococcus.	2.50584			-
Bacteria.Firmicutes.Bacilli.Bacillaceae.Bacillus.Bacillusfuniculus	3.15366			-
Bacteria.Chloroflexi.Bljii12.AKYH910.Other.	2.15366			-
Bacteria.Actinobacteria.Actinobacteria.Frankiaceae.Other.	2.93181	GNoCont	2.68221	0.0277078
Bacteria.Spirochaetes.Leptospirae.Leptospiraceae	2.20481			-
Bacteria.Proteobacteria.Deltaproteobacteria.MND4.Other.	2.20481			-
Bacteria.GN04.GN15.Other.Other.	0			-
Bacteria.Cyanobacteria.Nostocophycideae.Nostocaceae.Nostoc	1.72769			-
Bacteria.Chloroflexi.Anaerolineae.SHA_31.Other	0			-
Bacteria.GN02.GKS2_174	2.02872			-
Bacteria.GN02.GN07.Other.Other	2.32975			-
Bacteria.Aquificae.Aquificae.Hydrogenothermaceae	0			-
Bacteria.WS3	3.77302	GCont	3.3158	0.0338949
Bacteria.WS6	1.85263			-
Bacteria.Proteobacteria.Alphaproteobacteria.Acetobacteraceae.Other.Other	3.02872			-
Bacteria.Actinobacteria.Actinobacteria.Streptomycetaceae	4.64712	GNoCont	4.19208	0.0338949
Bacteria.Acidobacteria.Acidobacteria.Acidobacteriaceae.Other	3.04991			-
Bacteria.Chlorobi.Other.Other.Other	1.72769			-
Bacteria.Thermi.Deinococci.Deinococcaceae.Deinococcus.Deinococcussonorensis	2.02872			-
Bacteria.Firmicutes.Bacilli.Alicyclobacillaceae	3.23284	GNoCont	3.09222	0.0338949
Bacteria.Planctomycetes.Koll_18.Other.Other.	2.42666			-
Bacteria.Firmicutes.Bacilli.Bacillaceae.Bacillus.Bacilluslongiquaesitum	3.72769	GNoCont	3.33186	0.0338949
Bacteria.Spirochaetes.Spirochaetes	1.72769			-
Bacteria.Firmicutes.Bacilli.Bacillaceae.Bacillus.Bacillustrypoxylicola	0			-
Bacteria.Bacteroidetes.Sphingobacteria.Flexibacteraceae.Other.Other	3.00645			-
Bacteria.Actinobacteria.Actinobacteria.Cryptosporangiaceae.Cryptosporangium	0			-
Bacteria.Proteobacteria.Gammaproteobacteria.Xanthomonadaceae.Dokdonella	3.15366	GNoCont	2.57312	0.0338949
Bacteria.Proteobacteria.Betaproteobacteria.Gallionellaceae.Other	0			-
Bacteria.Spirochaetes	2.32975			-
Bacteria.Elusimicrobia.Elusimicrobia	3.27176	GCont	2.94515	0.0338949
Bacteria.Firmicutes.Bacilli.Thermoactinomycetaceae.Other.Other	2.50584			-
Other.Other	4.03732			-
Bacteria.Proteobacteria.Alphaproteobacteria.Hyphomonadaceae.Maricaulis.Other	0			-
Bacteria.Chloroflexi.Bljii12.FFCH4570.Other.	2.96658	GNoCont	2.65128	0.0323129
Bacteria.Chlorobi.SM1H02.Other.Other.	2.02872			-
Bacteria.Proteobacteria.Gammaproteobacteria.Enterobacteriaceae.Pantoea.Pantoeaananatis	0			-
Bacteria.Spirochaetes.Spirochaetes.Spirochaetaceae.TM3.	0			-
Bacteria.TM7.TM7_3.Rs_045.Other.	1.85263			-
Bacteria.Actinobacteria.Actinobacteria.Micromonosporaceae	4.13593	GNoCont	3.78093	0.0338949
Bacteria.Bacteroidetes.Sphingobacteria.Chitinophaga.Other	3.02872			-
Bacteria.Planctomycetes.Planctomycea.Pirellulaceae.Pirellula.	3.74053	GCont	3.20708	0.0338949
Bacteria.Proteobacteria.Deltaproteobacteria.Syntrophobacteraceae	4.02289			-
Bacteria.Actinobacteria.Actinobacteria.Nocardiaceae.Rhodococcus.Other	2.96658			-
Bacteria.Proteobacteria.Betaproteobacteria.Rhodocyclaceae.Other	0			-
Bacteria.Proteobacteria.Deltaproteobacteria.Polyangiaceae.Other	3.4437			-
Bacteria.Firmicutes.Bacilli.Bacillaceae.Bacillus.Bacilluspseudofirmus	1.72769			-
Bacteria.Planctomycetes.Planctomycea.Isosphaeraceae.Singulisphaera.Other	0			-
Bacteria.Nitrospirae.Nitrospira	3.90954			-
Bacteria.Actinobacteria.Actinobacteria.Corynebacteriaceae.Corynebacterium	1.72769			-
Bacteria.Firmicutes.Bacilli.Thermoactinomycetaceae.Other	2.50584			-
Bacteria.Firmicutes.Bacilli.Planococcaceae.Solibacillus	2.20481			-
Bacteria.Proteobacteria.Alphaproteobacteria.Rhodospirillaceae.Azospirillum.Other	1.85263			-
Bacteria.Planctomycetes.Other.Other.Other.Other	2.20481			-
Bacteria.Firmicutes.Bacilli.Bacillaceae.Bacillus.Bacillusbadius	2.5516			-
Bacteria.Firmicutes.Clostridia.D2.Other	0			-
Bacteria.Proteobacteria.Gammaproteobacteria.Ectothiorhodospiraceae.Other.Other	2.50585			-
Bacteria.Acidobacteria.Chloracidobacteria.Other	4.32648			-
Bacteria.Proteobacteria.Gammaproteobacteria.Enterobacteriaceae	1.85263			-
Bacteria.Proteobacteria.Gammaproteobacteria.Xanthomonadaceae.Stenotrophomonas.	0			-
Bacteria.Bacteroidetes.Sphingobacteria.Flexibacteraceae.Cytophaga.	4.45767	GCont	4.12453	0.0338949
Bacteria.Actinobacteria.Actinobacteria.Sanguibacteraceae.Sanguibacter.Sanguibacterinulinus	0			-
Bacteria.Armatimonadetes.SJA_176.Other.Other.	0			-
Bacteria.Proteobacteria.Other	2.80688			-
Bacteria.Actinobacteria.Actinobacteria.Pseudonocardiaceae.Actinomycetospora	2.32975			-
Bacteria.Proteobacteria.Alphaproteobacteria.Erythrobacteraceae.Other	2.93181			-
Bacteria.Gemmatimonadetes.Gemmatimonadetes.Other.Other	4.61003	GNoCont	4.00947	0.0338949
Bacteria.Proteobacteria.Betaproteobacteria.Methylophilaceae.Methylophilus.	0			-
Bacteria.Proteobacteria.Alphaproteobacteria.Bradyrhizobiaceae.Balneimonas	3.93542			-
Bacteria.Actinobacteria.Actinobacteria.Euzebiaceae.Euzebia.	2.15366			-
Bacteria.Actinobacteria.Actinobacteria.Streptomycetaceae.Other.Other	4.02289	GNoCont	3.67133	0.0338949
Bacteria.Proteobacteria.Alphaproteobacteria.Rhodospirillaceae.Skermanella.	3.63796			-
Bacteria.NKB19.Other	2.02872			-
Bacteria.Proteobacteria.Deltaproteobacteria.Myxococcaceae.Myxococcus	2.63078	GNoCont	2.94562	0.0192544
Bacteria.Firmicutes.Clostridia.Clostridiaceae.Clostridium.Clostridiumirregulare	0			-
Bacteria.NC10	2.32975			-
Bacteria.Proteobacteria.Alphaproteobacteria.Caedibacter.	2.63078			-
Bacteria.Proteobacteria.Betaproteobacteria.Comamonadaceae.Aquamonas.	2.02872			-
Bacteria.Proteobacteria.Gammaproteobacteria.Alteromonadaceae.HB2_32_21.	2.57279			-
Bacteria.Verrucomicrobia.Opitutae.Other.Other	2.63078			-
Archaea	2.93181			-
Bacteria.Proteobacteria.Deltaproteobacteria.Polyangiaceae.Chondromyces.	2.20481			-
Bacteria.Firmicutes.Clostridia.Veillonellaceae.Sporotalea.	0			-
Bacteria.Proteobacteria.Betaproteobacteria.Burkholderiaceae.Burkholderia.Other	2.57279			-
Bacteria.NC10.12_24.Other.Other	2.32975			-
Bacteria.Nitrospirae.Nitrospira.Other.Other.Other	0			-
Bacteria.Firmicutes.Clostridia.BSV43.Other	0			-
Bacteria.Acidobacteria.Other	3.74473			-
Bacteria.Proteobacteria.Deltaproteobacteria.Cystobacteraceae.Cystobacter	2.69773			-
Bacteria.Proteobacteria.Alphaproteobacteria.Sphingomonadaceae.Kaistobacter	4.41164			-
Archaea.Crenarchaeota.Thaumarchaeota.Nitrososphaeraceae.CandidatusNitrososphaera.SCA1145	2.02872			-
Bacteria.Actinobacteria.Other	1.85263			-
Bacteria.Firmicutes.Bacilli.Paenibacillaceae.Paenibacillus.Other	3.284			-
Bacteria.Acidobacteria.Acidobacteria.Acidobacteriaceae.Terriglobus.Terriglobusroseus	0			-
Bacteria.Planctomycetes.Planctomycea.Pirellulaceae.Pirellula	3.74473	GCont	3.19992	0.0338949
Bacteria.Bacteroidetes.Sphingobacteria.Flavisolibacter.	3.27176			-
Bacteria.Actinobacteria.Actinobacteria.Micromonosporaceae.Micromonospora.Other	3.17485	GNoCont	2.88268	0.0277078
Bacteria.Armatimonadetes	3.54724	GCont	3.20701	0.0338949
Bacteria.Verrucomicrobia.Other.Other.Other.Other	1.72769			-
Bacteria.Acidobacteria.PAUC37f.Other.Other	3.26761			-
Bacteria.Actinobacteria.Actinobacteria.Nocardioidaceae.Pimelobacter	2.89403			-
Bacteria.Firmicutes.Bacilli.Planococcaceae.Paenisporosarcina	2.32975			-
Bacteria.Acidobacteria.MVS_40.Other.Other	2.15366			-
Bacteria.TM7.TM7_1.Other	3.30748			-
Bacteria.Chloroflexi.Bljii12.Dolo_23	2.63078			-
Bacteria.Actinobacteria.Actinobacteria.Microbacteriaceae.Microbacterium	2.99876			-
Bacteria.Proteobacteria.Betaproteobacteria.Burkholderiaceae.Ralstonia.	2.32975			-
Bacteria.Actinobacteria.Actinobacteria.Microbacteriaceae.Yonghaparkia	0			-
Bacteria.Proteobacteria.Gammaproteobacteria.Crenotrichaceae.Crenothrix	0			-
Bacteria.Proteobacteria.Gammaproteobacteria.Sinobacteraceae.Steroidobacter	4.08563	GCont	3.44677	0.0338949
Bacteria.Proteobacteria.Gammaproteobacteria.Xanthomonadaceae.Thermomonas.Other	0			-
Bacteria.Firmicutes.Bacilli.Paenibacillaceae.Paenibacillus.Paenibacillusamylolyticus	2.63078			-
Bacteria.Bacteroidetes.Sphingobacteria.Rhodothermaceae.Other.	0			-
Bacteria.Actinobacteria.Actinobacteria.Microbacteriaceae.Other	2.93181			-
Bacteria.OP3.koll11.kpj58rc.Other	2.02872			-
Bacteria.Planctomycetes.PW285.Other	2.68194			-
Bacteria.Chlamydiae	3.87071	GCont	3.55171	0.0338949
Bacteria.Chloroflexi.Chloroflexi.Chloroflexaceae.Chloroflexus.Other	2.63078			-
Bacteria.Proteobacteria.Gammaproteobacteria.Methylococcaceae.Other	1.72769			-
Bacteria.TM7.MJK10.Other	1.72769			-
Bacteria.Proteobacteria.Betaproteobacteria.Gallionellaceae.Other.	0			-
Bacteria.Bacteroidetes.Flavobacteria.Flavobacteriaceae.Flavobacterium.Flavobacteriumcolumnare	0			-
Bacteria.Proteobacteria.Deltaproteobacteria.Desulfuromonadaceae	1.72769			-
Bacteria.Proteobacteria.Deltaproteobacteria.Polyangiaceae	3.49609			-
Bacteria.Chlorobi.Ignavibacteria.Ignavibacteriaceae.Other	0			-
Archaea.Euryarchaeota.Methanomicrobia.Methanosarcinaceae.Methanosarcina	0			-
Bacteria.Proteobacteria.Alphaproteobacteria.Erythrobacteraceae.Other.Other	2.93181			-
Bacteria.Firmicutes.Bacilli.Bacillaceae.Anoxybacillus.	0			-
Bacteria.TM6.SBRH58.Other.Other.	1.72769			-
Bacteria.Chloroflexi.Thermomicrobia.Other.Other	3.89403	GNoCont	3.55624	0.0338949
Bacteria.Proteobacteria.Alphaproteobacteria.Sphingomonadaceae.Sphingomonas.Sphingomonasasaccharolytica	2.42666			-
Bacteria.Chloroflexi.Chloroflexi.Chloroflexaceae.Chloroflexus	2.80688			-
Bacteria.Proteobacteria.Betaproteobacteria.Procabacteriaceae.Procabacter.	1.85263			-
Bacteria.Proteobacteria.Deltaproteobacteria.Nannocystaceae.Plesiocystis	2.72769			-
Bacteria.Proteobacteria.Deltaproteobacteria.Cystobacteraceae.Cystobacter.Cystobacterfuscus	2.69773			-
Bacteria.Actinobacteria.Actinobacteria.Promicromonosporaceae.Isoptericola.Isoptericolavariabilis	1.85263			-
Bacteria.Proteobacteria.Alphaproteobacteria.Rhodospirillaceae.Other	4.39887	GCont	3.71945	0.0338949
Bacteria.Spirochaetes.Leptospirae.Leptospiraceae.Other	1.85263			-
Bacteria.Bacteroidetes.Sphingobacteria.Other	4.53047	GCont	4.11152	0.0338949
Bacteria.Proteobacteria.Gammaproteobacteria.Sinobacteraceae.Other	4.39234			-
Bacteria.Proteobacteria.Gammaproteobacteria.Moraxellaceae.Acinetobacter	0			-
Bacteria.Tenericutes.Erysipelotrichi	0			-
Archaea.Crenarchaeota.Thaumarchaeota	2.45469			-
Bacteria.Actinobacteria.Actinobacteria.Nocardiopsaceae	0			-
Bacteria.Elusimicrobia.Other	0			-
Bacteria.Bacteroidetes.Flavobacteria.Flavobacteriaceae.Other	2.32975			-
Bacteria.Cyanobacteria.S15B_MN24.Other	2.68194			-
Bacteria.TM7.Other	2.87382			-
Bacteria.ZB3	0			-
Bacteria.ZB2	3.78077	GCont	3.47016	0.0338949
Bacteria.Firmicutes.Bacilli.Bacillaceae.Bacillus.Other	4.35232	GNoCont	3.79782	0.0338949
Bacteria.Planctomycetes.Planctomycea.Planctomycetaceae.Planctomyces	3.77302	GCont	3.40949	0.0338949
Bacteria.Verrucomicrobia.Opitutae.Opitutaceae	4.00645	GCont	3.64714	0.0338949
Bacteria.Proteobacteria.Alphaproteobacteria.CandidatusOdyssella	2.84164			-
Bacteria.Acidobacteria.Acidobacteria.Acidobacteriaceae.Edaphobacter	2.32975			-
Bacteria.Chlamydiae.Chlamydiae.Rhabdochlamydiaceae.CandidatusRhabdochlamydia	2.50585			-
Bacteria.Bacteroidetes.Bacteroidia.Other	2.32975			-
Bacteria.Proteobacteria.Alphaproteobacteria.Rhodospirillaceae.Skermanella	3.63796			-
Bacteria.Actinobacteria.Actinobacteria.Microbacteriaceae.Microbacterium.Other	2.99876			-
Bacteria.Chloroflexi.Anaerolineae.S47.Other.	2.42666			-
Bacteria.Actinobacteria.Actinobacteria.Williamsiaceae	1.72769			-
Bacteria.Proteobacteria.Betaproteobacteria.Other.Other	4.69851	GCont	4.0536	0.0338949
Bacteria.Proteobacteria.Alphaproteobacteria.Rickettsiaceae.Other.Other	2.63078			-
Bacteria.Chloroflexi.Chloroflexi.Oscillochloridaceae.Oscillochloris	1.72769			-
Bacteria.Proteobacteria.Alphaproteobacteria.Methylocystaceae.Methylosinus.Methylosinussporium	1.72769			-
Bacteria.Actinobacteria.Actinobacteria.Nocardioidaceae.Nocardioides.Nocardioidesoleivorans	2.5516			-
Bacteria.Firmicutes.Bacilli.Bacillaceae.Bacillus.Bacillusasahii	1.85263			-
Bacteria.Proteobacteria.Gammaproteobacteria.Chromatiaceae	2.63078			-
Bacteria.Chloroflexi.Bljii12	3.13139			-
Bacteria.Firmicutes.Clostridia.Clostridiaceae.Other.Other	0			-
Bacteria.Planctomycetes.ODP123.Other.Other.	0			-
Bacteria.Proteobacteria.Alphaproteobacteria.Bradyrhizobiaceae.Bradyrhizobium.	4.16703			-
Bacteria.Proteobacteria.Gammaproteobacteria.Xanthomonadaceae	4.16013			-
Bacteria.Firmicutes.Clostridia.Ruminococcaceae.Other	0			-
Bacteria.SC3.Other	1.85263			-
Bacteria.TM7.MJK10.Other.Other.	1.72769			-
Bacteria.Proteobacteria.Betaproteobacteria.Methylophilaceae.Methylobacillus.Methylobacillusflagellatus	1.72769			-
Bacteria.Actinobacteria.Actinobacteria.Kineosporiaceae.Kineococcus.	0			-
Bacteria.Proteobacteria.Betaproteobacteria.Oxalobacteraceae.Massilia.Massiliatimonae	3.66721			-
Bacteria.Proteobacteria.Alphaproteobacteria.Nordella.	4.00185	GCont	3.54684	0.0338949
Bacteria.Actinobacteria.Actinobacteria.Micrococcaceae.Arthrobacter	4.36718			-
Bacteria.AD3.ABS_6.Other	3.14267			-
Bacteria.Proteobacteria.Alphaproteobacteria.Methylobacteriaceae.Other.Other	2.63078	GNoCont	2.47038	0.0323129
Bacteria.Verrucomicrobia.Verrucomicrobiae.Verrucomicrobiasubdivision3	3.36116	GCont	3.01114	0.0338949
Bacteria.Proteobacteria.Betaproteobacteria.Burkholderiaceae.Cupriavidus	2.02872			-
Bacteria.Planctomycetes.Planctomycea.Gemmataceae.Gemmata.Other	3.51539			-
Bacteria.Firmicutes.Clostridia.Peptococcaceae.Desulfotomaculum	0			-
Bacteria.Proteobacteria.Gammaproteobacteria.Pseudomonadaceae.Pseudomonas	3.99876			-
Bacteria.Chloroflexi.Ktedonobacteria.Other	2.72769			-
Bacteria.Proteobacteria.Betaproteobacteria.Comamonadaceae.Ramlibacter	3.38091			-
Bacteria.Proteobacteria.Gammaproteobacteria.Pseudomonadaceae	3.99876			-
Bacteria.Firmicutes.Clostridia.D2.Other.	0			-
Bacteria.Proteobacteria.Alphaproteobacteria.Hyphomicrobiaceae.Hyphomicrobium	3.62532			-
Bacteria.Proteobacteria.Other.Other.Other.Other	2.80688			-
Bacteria.Proteobacteria.Alphaproteobacteria.Phyllobacteriaceae.Phyllobacterium	3.39045			-
Bacteria.Chlorobi.Other.Other.Other.Other	1.72769			-
Bacteria.Bacteroidetes.Sphingobacteria.Flexibacteraceae.Emticicia.	0			-
Bacteria.Actinobacteria.Actinobacteria.Microbacteriaceae.Frigoribacterium.	0			-
Bacteria.Proteobacteria.Gammaproteobacteria.Xanthomonadaceae.Pseudoxanthomonas	3.12563			-
Bacteria.Actinobacteria.Actinobacteria.Micromonosporaceae.Virgisporangium.Virgisporangiumochraceum	2.75572	GNoCont	2.50204	0.0277078
Bacteria.Actinobacteria.Actinobacteria.Nocardiaceae.Nocardia	2.89403			-
Bacteria.Chloroflexi.Anaerolineae.Caldilineaceae.Caldilinea	3.12563			-
Bacteria.Verrucomicrobia.Other	1.72769			-
Bacteria.Firmicutes.Bacilli.Sporolactobacillaceae	0			-
Bacteria.Aquificae.Aquificae.Hydrogenothermaceae.Sulfurihydrogenibium.Other	0			-
Bacteria.Proteobacteria.Betaproteobacteria.Paucibacter	2.20481			-
Bacteria.Proteobacteria.Alphaproteobacteria.Caedibacter	2.63078			-
Bacteria.Proteobacteria.Gammaproteobacteria.Alteromonadaceae.Saccharophagus.Saccharophagusdegradans	0			-
Bacteria.AD3.ABS_6	3.14267			-
Bacteria.Proteobacteria.Deltaproteobacteria.Nannocystaceae.Nannocystis.Nannocystisexedens	1.85263			-
Bacteria.Actinobacteria.Actinobacteria.Nocardioidaceae.Actinopolymorpha.	3.31503	GNoCont	3.02609	0.0277078
Bacteria.Acidobacteria.Solibacteres.Solibacteraceae.CandidatusSolibacter	4.21906	GCont	3.64847	0.0338949
Bacteria.Firmicutes.Clostridia.Ruminococcaceae.Acetivibrio.	0			-
Bacteria.Spirochaetes.Spirochaetes.Spirochaetaceae	1.72769			-
Archaea.Euryarchaeota.Other.Other.Other	0			-
Bacteria.Actinobacteria.Actinobacteria.Promicromonosporaceae.Isoptericola	1.85263			-
Bacteria.Actinobacteria.Actinobacteria.Microbacteriaceae	3.72186			-
Bacteria.Verrucomicrobia.Verrucomicrobiae.Verrucomicrobiaceae.Prosthecobacter	2.50584			-
Bacteria.Chlamydiae.Chlamydiae.Other.Other.Other	3.15906			-
Bacteria.Actinobacteria.Actinobacteria.Nocardioidaceae.Kribbella.	3.15366			-
Bacteria.TM6.SJA_4.Other.Other.	2.57279			-
Bacteria.Proteobacteria.Betaproteobacteria.Oxalobacteraceae	3.79588			-
Bacteria.Firmicutes.Bacilli.Bacillaceae.Oceanobacillus	2.32975			-
Bacteria.Actinobacteria.Actinobacteria.Nocardiaceae.Rhodococcus.Rhodococcusfascians	0			-
Bacteria.Firmicutes.Bacilli.Thermoactinomycetaceae.Planifilum.Planifilumfulgidum	0			-
Bacteria.Proteobacteria.Gammaproteobacteria.Other.Other	3.80324	GCont	3.43455	0.0338949
Bacteria.Proteobacteria.Betaproteobacteria.Comamonadaceae.Variovorax.Variovoraxparadoxus	2.5516			-
Bacteria.Proteobacteria.Betaproteobacteria.Oxalobacteraceae.Oxalobacter.	1.72769			-
Bacteria.Chloroflexi.Chloroflexi.Chloroflexaceae.Chloroflexus.Chloroflexusaggregans	2.32975			-
Bacteria.Armatimonadetes.5B_18	1.72769			-
Bacteria.Proteobacteria.Alphaproteobacteria.Acetobacteraceae.Roseomonas.	3.23284			-
Bacteria.Proteobacteria.Gammaproteobacteria.	2.50585			-
Bacteria.Actinobacteria.Actinobacteria.Promicromonosporaceae.Promicromonospora	2.63078			-
Bacteria.AD3.JG37_AG_4.Other	2.32975			-
Bacteria.Spirochaetes.Spirochaetes.Spirochaetaceae.Other	0			-
Bacteria.Actinobacteria.Actinobacteria.Micrococcaceae.Arthrobacter.Arthrobacterureafaciens	2.80688			-
Archaea.Euryarchaeota.Thermoplasmata.Other.Other	2.32975			-
Bacteria.Actinobacteria.Actinobacteria.Streptomycetaceae.Streptomyces.Streptomyceshebeiensis	2.02872			-
Bacteria.OP11.OP11_3	2.20481			-
Bacteria.Actinobacteria.Actinobacteria.Micromonosporaceae.Dactylosporangium	2.75572	GNoCont	2.90167	0.0192544
Bacteria.Proteobacteria.Deltaproteobacteria.Geobacteraceae.Other.	0			-
Bacteria.Acidobacteria.PAUC37f.Other.Other.	3.26761			-
Bacteria.Actinobacteria.Actinobacteria.Promicromonosporaceae.Cellulosimicrobium	1.85263			-
Bacteria.Proteobacteria.Deltaproteobacteria.Bdellovibrionaceae.Bdellovibrio.Other	2.68194			-
Bacteria.OP11.WCHB1_64.Other.Other.	0			-
Bacteria.Verrucomicrobia.Methylacidiphilae.LD19	2.87382			-
Bacteria.Planctomycetes.Planctomycea.Isosphaeraceae.Other.Other	3.25057			-
Bacteria.Proteobacteria.Alphaproteobacteria.Phyllobacteriaceae.Mesorhizobium	3.59102			-
Bacteria.Proteobacteria.Alphaproteobacteria.Rhizobiaceae.Rhizobium.Other	3.34048	GCont	2.58664	0.0338949
Bacteria.Bacteroidetes.Bacteroidia.Porphyromonadaceae.Other	0			-
Bacteria.Proteobacteria.Alphaproteobacteria.Beijerinckiaceae.Chelatococcus	2.50584			-
Bacteria.Armatimonadetes.SJA_176.Other.Other	0			-
Bacteria.Proteobacteria.Alphaproteobacteria.Sphingomonadaceae.Sphingopyxis.Other	1.72769			-
Bacteria.Actinobacteria.Actinobacteria.Cryptosporangiaceae.Other	1.85263			-
Bacteria.Firmicutes.Bacilli.Paenibacillaceae.Brevibacillus	2.57279			-
Bacteria.Actinobacteria.Actinobacteria.Nakamurellaceae.	2.93181			-
Bacteria.Actinobacteria.Actinobacteria.Micromonosporaceae.Actinocatenispora	3.46542			-
Bacteria.Proteobacteria.Alphaproteobacteria.Caulobacteraceae.Brevundimonas.Brevundimonasdiminuta	1.72769			-
Bacteria.Verrucomicrobia.Verrucomicrobiae.Verrucomicrobiaceae.Luteolibacter.	2.80688			-
Bacteria.Proteobacteria.Betaproteobacteria.Comamonadaceae	3.85155			-
Bacteria.Actinobacteria.Actinobacteria.Cellulomonadaceae.Actinotalea	0			-
Bacteria.Bacteroidetes.Sphingobacteria.Flexibacteraceae.Pontibacter.	2.15366			-
Bacteria.Verrucomicrobia.Verrucomicrobiae.Verrucomicrobiaceae.Other.Other	3.64151			-
Bacteria.Actinobacteria.Actinobacteria.Actinosynnemataceae.Saccharothrix	1.85263			-
Bacteria.Bacteroidetes.Bacteroidia	2.32975			-
Bacteria.Firmicutes.Clostridia.Clostridiaceae.Clostridium.Clostridiumthermocellum	0			-
Bacteria.OP3.PBS_25.Other.Other	2.32975			-
Bacteria.Proteobacteria.Gammaproteobacteria.Moraxellaceae.Alkanindiges.	2.02872			-
Bacteria.Proteobacteria.Gammaproteobacteria.Xanthomonadaceae.Other	3.59693			-
Bacteria.Gemmatimonadetes.Gemmatimonadetes.Gemmatimonadaceae.Other	4.10305	GNoCont	3.73164	0.0338949
Bacteria.Firmicutes.Clostridia.Eubacteriaceae.Other	0			-
Bacteria.Proteobacteria.Alphaproteobacteria.Bradyrhizobiaceae.Other	3.84497			-
Bacteria.TM6.SJA_4.Other.Other	2.57279			-
Bacteria.Actinobacteria.Actinobacteria.Pseudonocardiaceae.Pseudonocardia.Pseudonocardiahalophobica	0			-
Bacteria.Acidobacteria.Acidobacteria.Acidobacteriaceae.Edaphobacter.Other	2.32975			-
Bacteria.Proteobacteria.Gammaproteobacteria.Xanthomonadaceae.Dyella	1.85263			-
Bacteria.Proteobacteria.Gammaproteobacteria.Methylococcaceae.Other.Other	1.72769			-
Bacteria.Bacteroidetes.Sphingobacteria.Saprospiraceae.Other.	3.66219			-
Bacteria.Firmicutes.Bacilli.Bacillaceae.Other.Other	2.69773	GNoCont	3.10586	0.0277078
Bacteria.Proteobacteria.Alphaproteobacteria.Hyphomicrobiaceae.Pedomicrobium	3.82806			-
Bacteria.Actinobacteria.Actinobacteria.Streptomycetaceae.Streptomyces	4.52933	GNoCont	4.07664	0.0338949
Bacteria.Acidobacteria.MVS_40.Other.Other.	2.15366			-
Archaea.Euryarchaeota.Thermoplasmata.WCHD3_02.Other	2.75572			-
Bacteria.Proteobacteria.Betaproteobacteria.Procabacteriaceae	1.85263			-
Bacteria.Proteobacteria.Alphaproteobacteria.Rhodospirillaceae.Azospirillum	1.85263			-
Bacteria.Bacteroidetes.Flavobacteria.Flavobacteriaceae.Flavobacterium.Other	3.15906	GCont	2.78347	0.0338949
Bacteria.Chlamydiae.Chlamydiae	3.87071	GCont	3.54445	0.0338949
Bacteria.Planctomycetes.Phycisphaerae.Other	4.52148	GCont	4.10726	0.0338949
Other.Other.Other.Other.Other	4.03732			-
Bacteria.Actinobacteria.Other.Other	1.85263			-
Bacteria.Proteobacteria.Gammaproteobacteria.Alteromonadaceae.Cellvibrio.	2.63078			-
Bacteria.Bacteroidetes.Sphingobacteria.Flexibacteraceae.Emticicia	0			-
Bacteria.Proteobacteria.Betaproteobacteria.Burkholderiaceae.Cupriavidus.	2.02872			-
Bacteria.Actinobacteria.Actinobacteria.Micromonosporaceae.Catellatospora.	3.17485	GNoCont	2.80469	0.0323129
Bacteria.Proteobacteria.Alphaproteobacteria.Rhizobiaceae.Ensifer.	3.27176	GCont	2.91099	0.0338949
Bacteria.Firmicutes.Bacilli.Planococcaceae.Ureibacillus	0			-
Bacteria.Proteobacteria.Alphaproteobacteria.Rhodobacteraceae.Rhodobacter.	2.20481			-
Bacteria.Planctomycetes.Planctomycea.Gemmataceae.Gemmata.Gemmataobscuriglobus	2.02872			-
Bacteria.Proteobacteria.Deltaproteobacteria.Bdellovibrionaceae.Bdellovibrio.Bdellovibriobacteriovorus	2.63078			-
Bacteria.Acidobacteria.Koribacteraceae.Other.	3.08942			-
Bacteria.Proteobacteria.Gammaproteobacteria.OM60.Other	2.42666			-
Bacteria.Verrucomicrobia.Opitutae.Other.Other.	2.63078			-
Bacteria.Firmicutes.Clostridia.ClostridialesFamilyXIII_IncertaeSedis.Eubacterium.	0			-
Bacteria.SC4	2.32975			-
Bacteria.SC3	1.85263			-
Bacteria.Planctomycetes.Planctomycea.Pirellulaceae.A17.	3.66219	GCont	3.31341	0.0338949
Bacteria.Proteobacteria.Alphaproteobacteria.Rhizobiaceae.Kaistia	2.42666			-
Bacteria.Actinobacteria.Actinobacteria.Streptosporangiaceae.Nonomuraea	2.75572			-
Bacteria.Planctomycetes.Planctomycea.Planctomycetaceae.Planctomyces.	3.76112	GCont	3.40224	0.0338949
Bacteria.Gemmatimonadetes.Gemmatimonadetes.Gemmatimonadaceae.Gemmatimonas.	3.49609			-
Bacteria.Firmicutes.Bacilli.Planococcaceae.Sporosarcina.Bacillusginsengi	0			-
Bacteria.Firmicutes.Bacilli.Planococcaceae.Solibacillus.Solibacillussilvestris	1.72769			-
Bacteria.Chloroflexi.SOGA31.Other	4.38411	GNoCont	3.95753	0.0338949
Bacteria.Actinobacteria.Actinobacteria.Micrococcaceae	4.50294			-
Bacteria.OP3.PBS_25.Other.Other.	2.32975			-
Bacteria.Proteobacteria.Deltaproteobacteria.Nannocystaceae.Nannocystis.	2.69773			-
Bacteria.Bacteroidetes.Flavobacteria.Flavobacteriaceae.Chryseobacterium.	2.02872			-
Bacteria.Proteobacteria.Alphaproteobacteria.Bradyrhizobiaceae.Afipia	0			-
Bacteria.Actinobacteria.Actinobacteria.Streptosporangiaceae.Streptosporangium.	2.45469			-
Bacteria.Proteobacteria.Betaproteobacteria.Comamonadaceae.Hylemonella	2.69773			-
Bacteria.Proteobacteria.Gammaproteobacteria.Xanthomonadaceae.Aquimonas.	0			-
Bacteria.Fibrobacteres.Fibrobacteres.Fibrobacteraceae.Fibrobacter.Other	2.32975			-
Bacteria.Proteobacteria.Gammaproteobacteria.Pseudomonadaceae.Pseudomonas.Other	3.94254			-
Bacteria.Actinobacteria.Actinobacteria.Frankiaceae.Other	2.96658	GNoCont	2.68452	0.0323129
Bacteria.WPS_2.Other	0			-
Bacteria.Proteobacteria.Betaproteobacteria.Alcaligenaceae.Other	2.20481			-
Bacteria.Chlamydiae.Chlamydiae.Chlamydiaceae.Other.	0			-
Bacteria.Proteobacteria.Alphaproteobacteria.Hyphomicrobiaceae.Rhodomicrobium.	1.85263			-
Bacteria.Armatimonadetes.SJA_176.Other	0			-
Bacteria.Proteobacteria.Betaproteobacteria.Oxalobacteraceae.Massilia.Other	0			-
Bacteria.Verrucomicrobia.Verrucomicrobiae.Verrucomicrobiaceae.Prosthecobacter.Prosthecobacterdebontii	2.02872			-
Bacteria.Gemmatimonadetes.Gemmatimonadetes	4.75245	GNoCont	4.21633	0.0338949
Bacteria.Proteobacteria.Betaproteobacteria.Methylophilaceae.Methylotenera.Other	3.81405	GCont	3.42662	0.0338949
Bacteria.Proteobacteria.Alphaproteobacteria.Methylobacteriaceae.Methylobacterium	2.85263	GNoCont	3.17133	0.0277078
Bacteria.Proteobacteria.Gammaproteobacteria.Xanthomonadaceae.Luteibacter.Luteibacterrhizovicinus	3.29979			-
Bacteria.Proteobacteria.Deltaproteobacteria.Desulfobulbaceae.Desulfocapsa	0			-
Bacteria.Proteobacteria.Gammaproteobacteria.Xanthomonadaceae.Dyella.	1.85263			-
Bacteria.Chlorobi.SJA_28.Other.Other.	2.42666			-
Bacteria.Proteobacteria.Deltaproteobacteria.Haliangiaceae	3.73202			-
Bacteria.Actinobacteria.Actinobacteria.Pseudonocardiaceae.Other	3.19506	GNoCont	2.78722	0.0338949
Bacteria.Chloroflexi.Anaerolineae	3.70542			-
Bacteria.Verrucomicrobia.Opitutae.Puniceicoccaceae.Pelagicoccus.	0			-
Bacteria.Proteobacteria.Betaproteobacteria.Comamonadaceae.Polaromonas.Polaromonassp_JS666	2.02872			-
Bacteria.Actinobacteria.Actinobacteria.Nocardioidaceae.Other.Other	4.27259	GNoCont	3.73062	0.0338949
Archaea.Crenarchaeota	2.45469			-
Bacteria.WS6.WM1006.Other.Other.	1.85263			-
Bacteria.Proteobacteria.Betaproteobacteria.Roseateles.Other.	1.85263			-
Bacteria.Cyanobacteria.Nostocophycideae.Nostocaceae	2.15366			-
Bacteria.Bacteroidetes.Flavobacteria.Cryomorphaceae.Other	2.87382			-
Bacteria.Chloroflexi.Anaerolineae.Other.Other.Other	3.54061	GCont	3.09718	0.0338949
Bacteria.Chloroflexi.Chloroflexi.Kouleothrixaceae	3.42083			-
Bacteria.Actinobacteria.Actinobacteria.Intrasporangiaceae.Terracoccus.	3.47588	GNoCont	3.20493	0.0192544
Bacteria.Firmicutes.Clostridia.Clostridiaceae.Clostridium.Clostridiumbifermentans	2.20481			-
Bacteria.Actinobacteria.Actinobacteria.Nocardiaceae.Nocardia.Nocardiafluminea	2.20481			-
Bacteria.Bacteroidetes.Sphingobacteria.Flammeovirgaceae.Sporocytophaga.	3.25917	GCont	2.97465	0.0323129
Bacteria.Acidobacteria.Solibacteres	4.21906	GCont	3.58627	0.0338949
Bacteria.Bacteroidetes.Flavobacteria	4.07988			-
Bacteria.Verrucomicrobia.Spartobacteria.Spartobacteriaceae	4.30519	GCont	3.88972	0.0338949
Bacteria.OP11.WCHB1_64.Other.Other	0			-
Bacteria.Chloroflexi.Bljii12.Other.Other	2.15366			-
Bacteria.Proteobacteria.Alphaproteobacteria.CandidatusOdyssella.	2.84164			-
Bacteria.Acidobacteria.Solibacteres.Solibacteraceae.CandidatusSolibacter.Other	4.19159	GCont	3.57466	0.0338949
Bacteria.Planctomycetes.Planctomycea.Planctomycetaceae.Planctomyces.Planctomycesmaris	2.15366			-
Bacteria.Proteobacteria.Alphaproteobacteria.Rhizobiaceae	3.67708			-
Bacteria.Bacteroidetes.Sphingobacteria.Sphingobacteriaceae.Other.	3.25917			-
Bacteria.Firmicutes.Clostridia.D2	0			-
Bacteria.Firmicutes.Bacilli.Planococcaceae.Sporosarcina.Sporosarcinaaquimarina	1.85263			-
Bacteria.Proteobacteria.Betaproteobacteria.Rhodocyclaceae.Dechloromonas	1.72769			-
Bacteria.Firmicutes.Bacilli.Staphylococcaceae.Staphylococcus.	1.72769			-
Bacteria.Actinobacteria.Actinobacteria.Geodermatophilaceae.Modestobacter	2.96658	GNoCont	2.72249	0.0192544
Bacteria.Tenericutes.Mollicutes.Mycoplasmataceae.Other.	0			-
Bacteria.Proteobacteria.Deltaproteobacteria.Entotheonellaceae	3.284			-
Bacteria.Firmicutes.Bacilli.Bacillaceae.Bacillus.Bacillusendophyticus	0			-
Bacteria.Proteobacteria.Gammaproteobacteria.Xanthomonadaceae.Luteibacter	3.29979			-
Bacteria.Proteobacteria.Alphaproteobacteria.Hyphomicrobiaceae.Rhodoplanes	4.2959	GCont	3.40877	0.0338949
Bacteria.Firmicutes.Clostridia.Thermoanaerobacteraceae	0			-
Bacteria.Thermi.Deinococci	2.02872			-
Bacteria.Planctomycetes.vadinHA49.Other	2.93181			-
Bacteria.Acidobacteria.PAUC37f	3.26761			-
Bacteria.Proteobacteria.Betaproteobacteria.Hydrogenophilaceae	0			-
Bacteria.Proteobacteria.Epsilonproteobacteria	0			-
Bacteria.Firmicutes.Bacilli.Paenibacillaceae.Aneurinibacillus	1.85263			-
Bacteria.SPAM.0319_6G9.Other.Other.	3.85695	GNoCont	3.38099	0.0338949
Bacteria.Acidobacteria.MVS_40.Other	2.15366			-
Bacteria.Cyanobacteria	3.51302	GCont	2.94334	0.0338949
Bacteria.Planctomycetes.agg27	3.39045	GCont	3.08357	0.0338949
Bacteria.Actinobacteria.Actinobacteria.wb1_P06.Other.	0			-
Bacteria.Bacteroidetes.Flavobacteria.Flavobacteriaceae.Flavobacterium.Flavobacteriumdenitrificans	0			-
Bacteria.Proteobacteria.Betaproteobacteria.Ideonella.Other	2.02872			-
Bacteria.Verrucomicrobia.Opitutae.Opitutaceae.Opitutus.Other	3.76112	GCont	3.40158	0.0338949
Bacteria.Armatimonadetes.Armatimonadia.Armatimonadaceae.Other	2.68194			-
Bacteria.Actinobacteria.Actinobacteria	5.58895	GNoCont	5.13401	0.0338949
Bacteria.AD3.ABS_6.Other.Other.	3.14267			-
Bacteria.Actinobacteria.Actinobacteria.Intrasporangiaceae.Other	3.38411			-
Bacteria.Firmicutes.Clostridia.Symbiobacteriaceae.Other	2.15366			-
Bacteria.Cyanobacteria.Nostocophycideae	2.15366			-
Bacteria.Bacteroidetes.Sphingobacteria.Niabella	2.20481			-
Bacteria.OP11.WCHB1_64	0			-
Bacteria.Firmicutes.Bacilli.Turicibacteraceae.Turicibacter	1.72769			-
Bacteria.Verrucomicrobia.Opitutae.Puniceicoccaceae.Pelagicoccus	0			-
Bacteria.Acidobacteria.Other.Other.Other	3.74473			-
Bacteria.Proteobacteria.Alphaproteobacteria.Phyllobacteriaceae.Phyllobacterium.	3.39045			-
Bacteria.Actinobacteria.Actinobacteria.AKIW874.Other.	2.85263	GNoCont	2.61815	0.0277078
Bacteria.Actinobacteria.Actinobacteria.Micrococcaceae.Kocuria.Other	2.84164			-
Bacteria.Acidobacteria.Acidobacteria.Other.Other.	4.85252			-
Bacteria.Actinobacteria.Actinobacteria.Other.Other	5.10935	GNoCont	4.69393	0.0338949
Bacteria.Planctomycetes.Phycisphaerae.Other.Other.Other	4.52148	GCont	4.10963	0.0338949
Bacteria.Bacteroidetes.Flavobacteria.Flavobacteriaceae.Flavobacterium.Flavobacteriumsuccinicans	3.96322			-
Bacteria.Proteobacteria.Deltaproteobacteria.MND4.Other	2.20481			-
Bacteria.Actinobacteria.Actinobacteria.Propionibacteriaceae.Microlunatus	2.02872			-
Bacteria.Actinobacteria.Actinobacteria.Actinopolysporaceae	0			-
Bacteria.Other	1.72769			-
Bacteria.Proteobacteria.Betaproteobacteria.Methylophilaceae.Methylobacillus	1.72769			-
Bacteria.Actinobacteria.Actinobacteria.Promicromonosporaceae.Promicromonospora.	2.63078			-
Bacteria.Firmicutes.Clostridia.Peptococcaceae.Desulfosporosinus	0			-
Bacteria.Actinobacteria.Actinobacteria.Mycobacteriaceae.Mycobacterium.Mycobacteriumgordonae	0			-
Bacteria.Proteobacteria.Gammaproteobacteria..Solimonas.Solimonassoli	1.72769			-
Bacteria.Proteobacteria.Alphaproteobacteria.Rhizobiaceae.Shinella	0			-
Bacteria.Proteobacteria.Deltaproteobacteria.Geobacteraceae.Geobacter.Geobactersulfurreducens	2.02872			-
Bacteria.Actinobacteria.Actinobacteria.Streptomycetaceae.Streptomyces.Streptomycesaculeolatus	1.72769			-
Bacteria.Planctomycetes.ODP123.Other	0			-
Bacteria.Proteobacteria.Alphaproteobacteria.Caulobacteraceae	3.58503	GNoCont	3.17761	0.0338949
Bacteria.Acidobacteria.BPC102	1.72769			-
Bacteria.Firmicutes.Bacilli.Planococcaceae.Bacillus.Other	2.45469			-
Bacteria.Bacteroidetes.Sphingobacteria.Niabella.	2.20481			-
Bacteria.Proteobacteria.Alphaproteobacteria.Sphingomonadaceae.Sphingosinicella	1.72769			-
Bacteria.Proteobacteria.Gammaproteobacteria.Pseudomonadaceae.Pseudomonas.Pseudomonasfragi	1.85263			-
Bacteria.Chloroflexi.Thermomicrobia.Other	3.89403	GNoCont	3.59265	0.0338949
Bacteria.Proteobacteria.Betaproteobacteria.Rubrivivax	2.5516	GNoCont	2.72952	0.0192544
Bacteria.Bacteroidetes.Sphingobacteria.Sphingobacteriaceae.Olivibacter	0			-
Bacteria.Proteobacteria.Betaproteobacteria.Rhodocyclaceae.Methyloversatilis	2.32975			-
Bacteria.Planctomycetes.Planctomycea.Other.Rhodopirellula.	2.32975			-
Bacteria.Firmicutes.Clostridia.BSV43.Other.	0			-
Bacteria.Planctomycetes.Planctomycea.Other.Rhodopirellula	2.32975			-
Bacteria.Proteobacteria.Epsilonproteobacteria.Helicobacteraceae	0			-
Bacteria.Bacteroidetes.Flavobacteria.Flavobacteriaceae.Flavobacterium	4.02655			-
Bacteria.Verrucomicrobia.Verrucomicrobiae.Other.Other	4.37016	GCont	4.01413	0.0338949
Bacteria.Acidobacteria.BPC102.Other	1.72769			-
Bacteria.Proteobacteria.Alphaproteobacteria.Bradyrhizobiaceae.Bradyrhizobium	4.1733			-
Bacteria.Actinobacteria.Actinobacteria.Propionibacteriaceae.Other.Other	3.42666			-
Bacteria.ZB3.Other	0			-
Bacteria.Proteobacteria.Alphaproteobacteria.Phyllobacteriaceae	4.10609			-
Bacteria.Firmicutes.Bacilli.Planococcaceae.Sporosarcina.	2.68194			-
Bacteria.Proteobacteria.Gammaproteobacteria.Crenotrichaceae	0			-
Bacteria.Firmicutes.Clostridia.Clostridiaceae.Other	0			-
Bacteria.Chloroflexi	4.64572	GNoCont	4.08402	0.0338949
Bacteria.Firmicutes.Clostridia.Clostridiaceae.Clostridium	2.84164			-
Bacteria.Nitrospirae.Nitrospira.Other.Other	0			-
Bacteria.GN02.GN07	2.32975			-
Bacteria.Actinobacteria.Actinobacteria.Micromonosporaceae.Actinoplanes.Actinoplanesglobisporus	1.85263			-
Bacteria.SPAM.FFCH6980.Other.Other.	2.99876	GNoCont	2.71279	0.0323129
Bacteria.TM7.TM7_3	2.90379			-
Bacteria.Proteobacteria.Gammaproteobacteria..Solimonas	2.50585			-
Bacteria.Actinobacteria.Actinobacteria.Nakamurellaceae	2.93181			-
Bacteria.Chloroflexi.Chloroflexi.Roseiflexaceae.Roseiflexus.Roseiflexuscastenholzii	1.85263			-
Bacteria.Nitrospirae.Nitrospira.Nitrospiraceae.JG37_AG_70	2.02872			-
Bacteria.Proteobacteria.Gammaproteobacteria.Coxiellaceae.Aquicella	2.02872			-
Bacteria.Proteobacteria.Gammaproteobacteria.Methylococcaceae	1.72769			-
Bacteria.Nitrospirae.Nitrospira.Nitrospiraceae.Nitrospira.Nitrospirasp_	2.15366			-
Bacteria.Armatimonadetes.Chthonomonadetes	2.72769			-
Bacteria.Proteobacteria.Gammaproteobacteria.Xanthomonadaceae.Other.Other	3.59693			-
Bacteria.Verrucomicrobia.Other.Other.Other	1.72769			-
Bacteria.Verrucomicrobia.Opitutae.Opitutaceae.Opitutus.OpitutaceaebacteriumTAV2	2.02872			-
Bacteria.Proteobacteria.Alphaproteobacteria.Caulobacteraceae.Caulobacter.Caulobactersp_K31	1.85263			-
Bacteria.Chlorobi.SM1B09.Other.Other	2.90379			-
Bacteria.Actinobacteria.Other.Other.Other.Other	1.85263			-
Bacteria.Proteobacteria.Alphaproteobacteria.Sphingomonadaceae.Other.Other	3.42666			-
Bacteria.Actinobacteria.Actinobacteria.Nocardiopsaceae.Other.Other	0			-
Bacteria.Actinobacteria.Actinobacteria.Micrococcaceae.Kocuria	2.84164			-
Bacteria.SPAM.0319_6G9.Other	3.85695	GNoCont	3.4223	0.0338949
Bacteria.Actinobacteria.Actinobacteria.Euzebiaceae.Euzebia	2.15366			-
Bacteria.Chloroflexi.Anaerolineae.Anaerolinaceae	0			-
Bacteria.Bacteroidetes.Flavobacteria.Flavobacteriaceae.Flavobacterium.Flavobacteriumgelidilacus	0			-
Bacteria.Proteobacteria.Alphaproteobacteria.Brucellaceae	2.20481			-
Bacteria.Proteobacteria.Alphaproteobacteria.Rhizobiaceae.Agrobacterium.Rhizobiumsp_IRBG74	1.85263			-
Bacteria.Firmicutes.Bacilli.Planococcaceae.Rummeliibacillus	0			-
Bacteria.Fibrobacteres.Fibrobacteres.Fibrobacteraceae	2.32975			-
Bacteria.Proteobacteria.Alphaproteobacteria.Erythrobacteraceae	3.20482			-
Bacteria.SC4.Other	2.32975			-
Bacteria.Proteobacteria.Gammaproteobacteria.Alteromonadaceae	2.90379			-
Bacteria.Planctomycetes.C6	2.63078			-
Bacteria.Verrucomicrobia.Spartobacteria.Spartobacteriaceae.MC18.	3.82806			-
Bacteria.Firmicutes.Clostridia	3.07012			-
Bacteria.Actinobacteria.Actinobacteria.Rubrobacteraceae.Rubrobacter	3.13139			-
Bacteria.Proteobacteria.Alphaproteobacteria.Hyphomonadaceae	3.76909	GCont	3.38708	0.0338949
Bacteria.Proteobacteria.Alphaproteobacteria.Rhodobacteraceae	3.50585			-
Bacteria.Bacteroidetes.Bacteroidia.Other.Other.Other	2.32975			-
Bacteria.Actinobacteria.Actinobacteria.Micromonosporaceae.Micromonospora.Micromonosporaechinaurantiaca	1.85263			-
Bacteria.Elusimicrobia.Elusimicrobia.Other.Other	3.27176	GCont	2.94152	0.0338949
Bacteria.AD3	3.14267			-
Bacteria.Firmicutes.Bacilli.Thermoactinomycetaceae.Thermoactinomyces	1.85263			-
Other.Other.Other	4.03732			-
Bacteria.Chlorobi.Ignavibacteria.Ignavibacteriaceae	0			-
Bacteria.Firmicutes.Clostridia.Peptococcaceae.Desulfosporosinus.Desulfosporosinusmeridiei	0			-
Bacteria.Firmicutes.Bacilli.Paenibacillaceae.Paenibacillus.Paenibacilluslautus	2.15366			-
Bacteria.Actinobacteria.Actinobacteria.Patulibacteraceae.Other	4.07535	GNoCont	3.69449	0.0338949
Bacteria.ZB2.Other	3.78077	GCont	3.46997	0.0338949
Bacteria.Tenericutes.Erysipelotrichi.Erysipelotrichaceae.Clostridium.	0			-
Bacteria.GAL15.Other	2.5516			-
Archaea.Euryarchaeota.Other.Other.Other.Other	0			-
Bacteria.Actinobacteria.Actinobacteria.Streptosporangiaceae.Sphaerisporangium	2.32975			-
Bacteria.Proteobacteria.Alphaproteobacteria.Caulobacteraceae.Brevundimonas	2.42666			-
Bacteria.Proteobacteria.Alphaproteobacteria.Xanthobacteraceae.Labrys.	2.80688			-
Bacteria.Proteobacteria.Gammaproteobacteria.211ds20.Other	3.02872	GCont	2.75321	0.0323129
Bacteria.Chlorobi.SM1B09.Other.Other.	2.90379			-
Bacteria.Actinobacteria.Actinobacteria.Cryptosporangiaceae.Cryptosporangium.	0			-
Bacteria.Actinobacteria.Actinobacteria.Streptosporangiaceae.Microbispora	2.45469			-
Bacteria.Actinobacteria.Actinobacteria.Micromonosporaceae.Catellatospora	3.31503	GNoCont	2.97817	0.0323129
Bacteria.Bacteroidetes.Sphingobacteria.Flexibacteraceae.Dyadobacter.	2.63078			-
Bacteria.Firmicutes.Bacilli.Alicyclobacillaceae.Alicyclobacillus.Other	3.21436	GNoCont	2.80343	0.0338949
Bacteria.GN02.GKS2_174.Other.Other.	2.02872			-
Bacteria.Actinobacteria.Actinobacteria.Glycomycetaceae.Other	2.15366			-
Bacteria.Aquificae.Aquificae	0			-
Bacteria.GN04.GN15	0			-
Bacteria.Firmicutes.Bacilli.Bacillaceae.Anoxybacillus	0			-
Bacteria.Proteobacteria.Alphaproteobacteria.Beijerinckiaceae	2.68194			-
Bacteria.Firmicutes.Bacilli.Bacillaceae	4.74081	GNoCont	4.17847	0.0338949
Bacteria.Planctomycetes.Planctomycea.Pirellulaceae	4.07209	GCont	3.60416	0.0338949
Bacteria.Planctomycetes.Planctomycea.Pirellulaceae.Other.Other	3.21906	GCont	2.81788	0.0338949
Other	4.03732			-
Bacteria.TM6.SBRH58	1.72769			-
Bacteria.Firmicutes.Bacilli.Thermoactinomycetaceae.Planifilum.	1.85263			-
Bacteria.TM7.TM7_3.Other	2.87382	GCont	2.60365	0.0277078
Bacteria.Nitrospirae	3.90954			-
Bacteria.Proteobacteria.Betaproteobacteria.Alcaligenaceae.Achromobacter.	2.45469			-
Bacteria.Acidobacteria.RB25	3.20482	GCont	2.8318	0.0338949
Bacteria.Proteobacteria.Alphaproteobacteria.Bradyrhizobiaceae.Rhodopseudomonas.	2.85263			-
Bacteria.NKB19.GN13.Other.Other.	2.32975			-
Bacteria.Cyanobacteria.4C0d_2	2.42666			-
Bacteria.Chlorobi.SM1H02.Other.Other	2.02872			-
Bacteria.Proteobacteria.Deltaproteobacteria	4.60927			-
Bacteria.Firmicutes.Clostridia.Ruminococcaceae	0			-
Bacteria.Spirochaetes.Leptospirae.Leptospiraceae.Leptospira	1.72769			-
Bacteria.Armatimonadetes.5B_18.Other.Other	1.72769			-
Bacteria.Bacteroidetes.Flavobacteria.Flavobacteriaceae.Chryseobacterium	2.02872			-
Bacteria.Proteobacteria.Alphaproteobacteria.Sphingomonadaceae.Sphingobium.Other	2.75572			-
Bacteria.Actinobacteria.Actinobacteria.Nocardiaceae	3.23284	GNoCont	2.75301	0.0338949
Bacteria.Proteobacteria.Betaproteobacteria.Rhodocyclaceae.Other.Other	0			-
Bacteria.Proteobacteria.Deltaproteobacteria.Entotheonellaceae.CandidatusEntotheonella	3.284			-
Bacteria.Actinobacteria.Actinobacteria.Intrasporangiaceae.Terracoccus	3.47588	GNoCont	3.2105	0.0192544
Bacteria.Firmicutes.Clostridia.Peptococcaceae.Desulfotomaculum.	0			-
Bacteria.SM2F11.Other	2.80688			-
Bacteria.Actinobacteria.Actinobacteria.Nocardiaceae.Rhodococcus	2.96658			-
Bacteria.Actinobacteria.Actinobacteria.Nocardioidaceae.Kribbella.Kribbellaaluminosa	3.08308			-
Bacteria.Proteobacteria.Gammaproteobacteria.Ectothiorhodospiraceae.Other	2.50585			-
Bacteria.Firmicutes.Clostridia.Halanaerobiaceae	0			-
Bacteria.Acidobacteria.RB25.Other.Other	3.20482	GCont	2.81138	0.0338949
Bacteria.Actinobacteria.Actinobacteria.Micromonosporaceae.Actinoplanes.Other	2.89403	GNoCont	2.81548	0.0277078
Bacteria.Proteobacteria.Alphaproteobacteria.Hyphomicrobiaceae.Other.Other	3.57895			-
Bacteria.Proteobacteria.Gammaproteobacteria.HTCC2089.Other.	2.32975			-
Bacteria.TM7.TM7_3.Other.Other	2.87382	GCont	2.58901	0.0277078
Bacteria.Bacteroidetes.Sphingobacteria.Rhodothermaceae.Other	0			-
Bacteria.Actinobacteria.Actinobacteria.Williamsiaceae.Williamsia.Williamsiamuralis	1.72769			-
Bacteria.Actinobacteria.Actinobacteria.Nocardioidaceae.Nocardioides.Other	3.76112			-
Bacteria.Actinobacteria.Actinobacteria.Micromonosporaceae.Actinocatenispora.	3.46542			-
Bacteria.NC10.12_24.Other.Other.	2.32975			-
Bacteria.Proteobacteria.Gammaproteobacteria.Pseudomonadaceae.Azotobacter.	1.72769			-
Bacteria.Actinobacteria.Actinobacteria.Nocardiaceae.Nocardia.Nocardiaabscessus	0			-
Bacteria.TM7.TM7_1	3.30748			-
Bacteria.Planctomycetes.FFCH393.Other.Other.	2.15366			-
Bacteria.Firmicutes.Clostridia.Symbiobacteriaceae.Symbiobacterium.Symbiobacteriumthermophilum	0			-
Bacteria.Firmicutes.Bacilli.Thermoactinomycetaceae.Thermoactinomyces.Thermoactinomycesvulgaris	1.85263			-
Bacteria.Proteobacteria.Alphaproteobacteria.Sphingomonadaceae.Sphingomonas.Other	3.65197			-
Bacteria.Proteobacteria.Alphaproteobacteria.Methylocystaceae.Other	3.27176			-
Bacteria.Proteobacteria.Alphaproteobacteria.Rhodobiaceae.Other.Other	3.46806			-
Bacteria.Firmicutes.Clostridia.Lachnospiraceae.Coprococcus.Clostridiumphytofermentans	0			-
Bacteria.Elusimicrobia.Elusimicrobia.Other	3.27176	GCont	2.9356	0.0338949
Bacteria.Chloroflexi.SOGA31	4.38411	GNoCont	3.95801	0.0338949
Bacteria.Actinobacteria.Actinobacteria.Thermomonosporaceae.Actinoallomurus.Actinoallomurusiriomotensis	3.4861			-
Bacteria.Actinobacteria.Actinobacteria.Streptomycetaceae.Streptomyces.Streptomycesmirabilis	3.5516	GNoCont	3.18536	0.0338949
Bacteria.Actinobacteria.Actinobacteria.Streptosporangiaceae.Microbispora.Microbisporarosea	2.45469			-
Bacteria.Firmicutes.Clostridia.Lachnospiraceae.Coprococcus.Other	0			-
Bacteria.TM7.TM7_3.A29	2.15366			-
Bacteria.Actinobacteria.Actinobacteria.Intrasporangiaceae	3.80688	GNoCont	3.39039	0.0338949
Bacteria.Actinobacteria.Actinobacteria.Actinosynnemataceae.Kibdelosporangium.	1.85263			-
Bacteria.Proteobacteria.Gammaproteobacteria.Legionellaceae.Other	2.20482			-
Bacteria.Chloroflexi.Chloroflexi.Kouleothrixaceae.Kouleothrix.	2.32975			-
Bacteria.Armatimonadetes.Other.Other.Other.Other	0			-
Bacteria.Actinobacteria.Actinobacteria.Nocardiaceae.Nocardia.Other	2.80688			-
Bacteria.Proteobacteria.Alphaproteobacteria.Bradyrhizobiaceae.Afipia.	0			-
Bacteria.Proteobacteria.Deltaproteobacteria.Syntrophobacteraceae.Other	4.02289			-
Bacteria.Actinobacteria.Actinobacteria.Frankiaceae	3.21436	GNoCont	2.89789	0.0323129
Bacteria.Elusimicrobia.Elusimicrobia.Other.Other.	3.27176	GCont	2.93221	0.0338949
Bacteria.Actinobacteria.Actinobacteria.Microbacteriaceae.Agromyces	3.53387	GNoCont	3.12024	0.0338949
Archaea.Euryarchaeota.Thermoplasmata.WCHD3_02.Other.	2.75572			-
Bacteria.Proteobacteria.Alphaproteobacteria.Xanthobacteraceae.Other.Other	2.32975			-
Bacteria.Firmicutes.Bacilli.Planococcaceae.Rummeliibacillus.Rummeliibacillusstabekisii	0			-
Bacteria.Planctomycetes.Planctomycea.Gemmataceae.Other	3.75708			-
Bacteria.Planctomycetes.PW285	2.68194			-
Bacteria.Elusimicrobia	3.27176	GCont	2.94314	0.0338949
Bacteria.Proteobacteria.Alphaproteobacteria.Rhodospirillaceae.Inquilinus.Inquilinuslimosus	2.80688	GNoCont	2.55269	0.0323129
Bacteria.Proteobacteria.Gammaproteobacteria.Xanthomonadaceae.Xanthomonas	2.15366			-
Bacteria.Cyanobacteria.4C0d_2.Other.Other	2.42666			-
Bacteria.Planctomycetes	4.86789	GCont	4.37069	0.0338949
Bacteria.Proteobacteria.Betaproteobacteria.Comamonadaceae.Rhodoferax.	2.20481			-
Bacteria.Proteobacteria.Alphaproteobacteria.Hyphomicrobiaceae.Hyphomicrobium.Hyphomicrobiumsulfonivorans	2.02872			-
Bacteria.Actinobacteria.Actinobacteria.Corynebacteriaceae	1.72769			-
Bacteria.Firmicutes.Bacilli.Staphylococcaceae	1.72769			-
Bacteria.Firmicutes.Clostridia.Clostridiaceae.Clostridium.Other	2.20481			-
Bacteria.Acidobacteria.Koribacteraceae.CandidatusKoribacter	3.20482			-
Bacteria.Proteobacteria.Betaproteobacteria.Nitrosomonadaceae.Other.	0			-
Bacteria.Bacteroidetes.Sphingobacteria.Flexibacteraceae.Dyadobacter	2.63078			-
Bacteria.Verrucomicrobia.Verrucomicrobiae.Verrucomicrobiasubdivision3.Other.	3.36116	GCont	3.01724	0.0338949
Bacteria.Nitrospirae.Nitrospira.Nitrospiraceae.Nitrospira.	3.90185			-
Bacteria.Proteobacteria.Gammaproteobacteria.Coxiellaceae.Other.Other	2.80688			-
Bacteria.Chloroflexi.Ktedonobacteria.Other.Other	2.72769			-
Bacteria.Proteobacteria.Deltaproteobacteria.Polyangiaceae.Other.Other	3.4437			-
Bacteria.Tenericutes	0			-
Bacteria.Armatimonadetes.CH21.Other	3.38091	GCont	3.00919	0.0338949
Bacteria.Acidobacteria.Acidobacteria.Acidobacteriaceae	3.10791			-
Bacteria.Firmicutes.Bacilli.Bacillaceae.Bacillus.Bacillusclausii	1.85263			-
Bacteria.Proteobacteria.Gammaproteobacteria.Sinobacteraceae.Other.Other	4.39234			-
Bacteria.Proteobacteria.Alphaproteobacteria.Sphingomonadaceae	4.61923			-
Archaea.Crenarchaeota.Thaumarchaeota.Cenarchaeaceae.Other	0			-
Bacteria.Actinobacteria.Actinobacteria.Patulibacteraceae.Patulibacter.	0			-
Bacteria.Chloroflexi.Thermomicrobia	3.89403	GNoCont	3.55234	0.0338949
Bacteria.Firmicutes.Clostridia.ClostridialesFamilyXI_IncertaeSedis	1.72769			-
Bacteria.Proteobacteria.Betaproteobacteria.Nitrosomonadaceae.Nitrosospira.Nitrosospiramultiformis	2.93181			-
Bacteria.Proteobacteria.Gammaproteobacteria.Xanthomonadaceae.Luteimonas	1.72769			-
Bacteria.OP11	2.80688	GCont	2.68997	0.0277078
Bacteria.Proteobacteria.Betaproteobacteria.Hydrogenophilaceae.Other.	0			-
Bacteria.Proteobacteria.Gammaproteobacteria.Xanthomonadaceae.Pseudoxanthomonas.	3.10791			-
Bacteria.Chlorobi.SM1H02.Other	2.02872			-
Bacteria.Proteobacteria.Alphaproteobacteria.Bradyrhizobiaceae.Balneimonas.	3.93542			-
Bacteria.Proteobacteria.Deltaproteobacteria.Desulfobulbaceae.Desulfobulbus.	0			-
Bacteria.Actinobacteria.Actinobacteria.Iamiaceae	3.5516			-
Bacteria.Chloroflexi.Chloroflexi.Roseiflexaceae.Roseiflexus	1.85263			-
Bacteria.Actinobacteria.Actinobacteria.Actinosynnemataceae.Kibdelosporangium	1.85263			-
Bacteria.Bacteroidetes.Sphingobacteria.Other.Other	4.53047	GCont	4.13551	0.0338949
Bacteria.Armatimonadetes.Armatimonadia.Other.Other	1.72769			-
Bacteria.Proteobacteria.Betaproteobacteria.Nitrosomonadaceae.Nitrosospira	2.93181			-
Bacteria.Cyanobacteria.S15B_MN24.Other.Other.	2.68194			-
Bacteria.Spirochaetes.Spirochaetes.Spirochaetaceae.Spirochaeta.Spirochaetaaurantia	1.72769			-
Bacteria.Acidobacteria.PAUC37f.Other	3.26761			-
Bacteria.Proteobacteria.Alphaproteobacteria.Caulobacteraceae.Asticcacaulis	0			-
Bacteria.Acidobacteria.RB25.Other.Other.	3.20482	GCont	2.8092	0.0338949
Bacteria.Firmicutes.Clostridia.Dehalobacteriaceae	0			-
Bacteria.Cyanobacteria.Nostocophycideae.Nostocaceae.Nostoc.	1.72769			-
Bacteria.Actinobacteria.Actinobacteria.Iamiaceae.Other	3.19506			-
Bacteria.Firmicutes.Clostridia.Clostridiaceae.Caloramator	1.85263			-
Bacteria.Proteobacteria.Betaproteobacteria.Alcaligenaceae	3.02872			-
Bacteria.Cyanobacteria.Other.Other.Other.Other	3.39045	GCont	2.9643	0.0338949
Bacteria.Actinobacteria.Actinobacteria.Frankiaceae.Frankia.	2.85263			-
Bacteria.Proteobacteria.Alphaproteobacteria.Hyphomicrobiaceae.Rhodomicrobium	1.85263			-
Bacteria.Firmicutes.Clostridia.Dehalobacteriaceae.Dehalobacterium	0			-
Bacteria.Chloroflexi.Chloroflexi.Other.Other	3.29979			-
Bacteria.Chlorobi.SJA_28	2.42666			-
Archaea.Euryarchaeota.Methanomicrobia.Methanosarcinaceae.Methanosarcina.	0			-
Bacteria.Firmicutes.Bacilli.Paenibacillaceae.Brevibacillus.Brevibacillusthermoruber	0			-
Bacteria.Proteobacteria.Betaproteobacteria.Methylophilaceae.Other	2.63078	GCont	2.68652	0.0277078
Bacteria.Actinobacteria.Actinobacteria.Promicromonosporaceae	2.75572			-
Bacteria.Proteobacteria.Betaproteobacteria.Burkholderiaceae.Ralstonia	2.32975			-
Bacteria.Actinobacteria.Actinobacteria.Geodermatophilaceae.Other.Other	4.31802	GNoCont	3.92822	0.0338949
Bacteria.Acidobacteria.Sva0725.Other	3.49609			-
Bacteria.Firmicutes.Clostridia.Symbiobacteriaceae	2.32975			-
Bacteria.Proteobacteria.Betaproteobacteria.Methylophilaceae.Methylovorus.	0			-
Bacteria.Thermi	2.02872			-
Bacteria.Proteobacteria.Betaproteobacteria.Methylophilaceae	3.84497	GCont	3.51186	0.0338949
Bacteria.Actinobacteria.Actinobacteria.Microbacteriaceae.Agromyces.Agromycesulmi	1.72769			-
Bacteria.Firmicutes.Bacilli.Alicyclobacillaceae.Alicyclobacillus.Alicyclobacilluspohliae	1.85263			-
Bacteria.Actinobacteria.Actinobacteria.Glycomycetaceae.Glycomyces	2.15366			-
Bacteria.Planctomycetes.FFCH393	2.15366			-
Bacteria.BRC1.PRR_11	2.32975			-
Bacteria.Proteobacteria.Betaproteobacteria.Oxalobacteraceae.Massilia	3.68194			-
Bacteria.Proteobacteria.Gammaproteobacteria.Xanthomonadaceae.Stenotrophomonas	0			-
Archaea.Euryarchaeota.Other.Other	0			-
Bacteria.Chloroflexi.Anaerolineae.Caldilineaceae	3.12563			-
Bacteria.Firmicutes.Bacilli.Other.Other	2.63078			-
Bacteria.Proteobacteria.Alphaproteobacteria.Rhodospirillaceae.Inquilinus	2.80688	GNoCont	2.54806	0.0323129
Bacteria.Proteobacteria.Betaproteobacteria.Methylophilaceae.Methylovorus	0			-
Bacteria.Actinobacteria.Other.Other.Other	1.85263			-
Archaea.Crenarchaeota.Thaumarchaeota.Cenarchaeaceae.Other.	0			-
Bacteria.GN04	0			-
Bacteria.Bacteroidetes.Sphingobacteria.Segetibacter.	2.20481			-
Bacteria.GN02	2.50584			-
Bacteria.Bacteroidetes.Sphingobacteria.Flammeovirgaceae.Other	2.50585			-
Bacteria.Chlorobi	3.30748			-
Bacteria.Acidobacteria.iii1_8.Other	3.68674			-
Bacteria.Firmicutes.Bacilli.Planococcaceae.Bacillus	2.69773			-
Bacteria.Bacteroidetes.Flavobacteria.Cryomorphaceae.Fluviicola	1.85263			-
Bacteria.AD3.JG37_AG_4	2.32975			-
Bacteria.Proteobacteria.Alphaproteobacteria.Sphingomonadaceae.Sphingomonas.Sphingomonaswittichii	3.38411			-
Bacteria.Actinobacteria.Actinobacteria.Intrasporangiaceae.Phycicoccus	2.96658	GNoCont	2.70882	0.0277078
Bacteria.Firmicutes.Bacilli.Paenibacillaceae.Paenibacillus	3.63078			-
Bacteria.Firmicutes.Bacilli.Planococcaceae.Other.Other	2.68194			-
Bacteria.Proteobacteria.Gammaproteobacteria.OM60	2.42666			-
Bacteria.Proteobacteria.Betaproteobacteria.Oxalobacteraceae.Other	3.14267			-
Bacteria.Planctomycetes.Planctomycea.Gemmataceae.Gemmata	3.51539			-
Bacteria.Proteobacteria.Alphaproteobacteria.Rhizobiaceae.Shinella.	0			-
Bacteria.Actinobacteria.Actinobacteria.Patulibacteraceae	4.07535	GNoCont	3.70617	0.0338949
Bacteria.Proteobacteria.Gammaproteobacteria.Enterobacteriaceae.Pantoea	0			-
Bacteria.Spirochaetes.Spirochaetes.Spirochaetaceae.Spirochaeta	1.72769			-
Bacteria.Firmicutes.Bacilli.Planococcaceae.Bacillus.Bacilluspsychrodurans	2.32975			-
Bacteria.AD3.ABS_6.Other.Other	3.14267			-
Bacteria.Planctomycetes.agg27.Other.Other.	3.39045	GCont	3.09967	0.0338949
Bacteria.Firmicutes.Bacilli.Sporolactobacillaceae.Sporolactobacillus	0			-
Bacteria.Proteobacteria.Alphaproteobacteria.Xanthobacteraceae.Labrys	3.04991			-
Bacteria.Proteobacteria.Gammaproteobacteria.Moraxellaceae	2.02872			-
Bacteria.Proteobacteria.Alphaproteobacteria.Rhizobiaceae.Sinorhizobium.	2.15366			-
Bacteria.Proteobacteria.Alphaproteobacteria.Brucellaceae.Ochrobactrum.	2.20481			-
Bacteria.Thermotogae.Thermotogae.Thermotogaceae.Other	1.85263			-
Bacteria.Proteobacteria.Betaproteobacteria.Oxalobacteraceae.Oxalobacter	1.72769			-
Bacteria.Actinobacteria.Actinobacteria.Glycomycetaceae.Glycomyces.Glycomycesharbinensis	2.15366			-
Bacteria.Proteobacteria.Deltaproteobacteria.Cystobacteraceae.Other.Other	3.56864	GNoCont	3.00936	0.0338949
Bacteria.Gemmatimonadetes.Gemmatimonadetes.Other.Other.Other	4.61003	GNoCont	3.94989	0.0338949
Bacteria.ABY1_OD1.Other	3.37115			-
Bacteria.Firmicutes.Bacilli.Bacillaceae.Geobacillus.Geobacillusthermodenitrificans	1.85263			-
Bacteria.Firmicutes.Clostridia.ClostridialesFamilyXI_IncertaeSedis.Tissierella.	0			-
Bacteria.Actinobacteria.Actinobacteria.Micromonosporaceae.Dactylosporangium.	2.75572	GNoCont	3.03299	0.0192544
Bacteria.Proteobacteria.Alphaproteobacteria.Hyphomicrobiaceae	4.60101	GCont	3.85166	0.0338949
Bacteria.TM7.TM7_3.Rs_045.Other	1.85263			-
Bacteria.Bacteroidetes.Other	3.07012			-
Bacteria.Proteobacteria.Gammaproteobacteria.Xanthomonadaceae.Xanthomonas.	2.15366			-
Archaea.Crenarchaeota.Thaumarchaeota.Nitrososphaeraceae	2.45469			-
Bacteria.Proteobacteria.Gammaproteobacteria.HTCC2089.Other	2.32975			-
Bacteria.Proteobacteria.Alphaproteobacteria.Rhodobacteraceae.Amaricoccus	3.37115			-
Bacteria.Proteobacteria.Alphaproteobacteria.Rhodospirillaceae.Phaeospirillum.Phaeospirillumfulvum	1.72769			-
Bacteria.Chlamydiae.Chlamydiae.Chlamydiaceae.Other.Other	1.72769			-
Bacteria.Verrucomicrobia.Spartobacteria.Spartobacteriaceae.Chthoniobacter.Chthoniobacterflavus	3.02872	GCont	2.74298	0.0323129
Bacteria.Actinobacteria.Actinobacteria.Rubrobacteraceae.Rubrobacter.Other	3.13139			-
Bacteria.Proteobacteria.Deltaproteobacteria.Geobacteraceae.Geobacter.Other	2.20481			-
Bacteria.Actinobacteria.Actinobacteria.Mycobacteriaceae.Mycobacterium.Mycobacteriumleprae	1.85263			-
Bacteria.Verrucomicrobia.Opitutae.Other	2.63078			-
Bacteria.OP11.OP11_4.Other.Other.	2.57279	GCont	2.57514	0.0277078
Bacteria.Actinobacteria.Actinobacteria.Actinosynnemataceae.Other	3.08308			-
Bacteria.Proteobacteria.Gammaproteobacteria.Coxiellaceae.Other	2.80688			-
Bacteria.Proteobacteria.Betaproteobacteria.Oxalobacteraceae.Massilia.	2.5516			-
Bacteria.Actinobacteria	5.58903	GNoCont	5.15701	0.0338949
Bacteria.Actinobacteria.Actinobacteria.Mycobacteriaceae.Mycobacterium	3.87794	GNoCont	3.44449	0.0338949
Bacteria.Proteobacteria.Alphaproteobacteria.Rhodobiaceae	3.46806			-
Bacteria.Proteobacteria.Gammaproteobacteria.Legionellaceae.Tatlockia.Other	2.20481			-
Bacteria.WS3.PRR_12	3.77302	GCont	3.30041	0.0338949
Bacteria.Actinobacteria.Actinobacteria.Frankiaceae.Frankia	2.85263			-
Bacteria.Verrucomicrobia.Spartobacteria.Spartobacteriaceae.CandidatusXiphinematobacter.	3.69618	GCont	3.30213	0.0338949
Bacteria.Proteobacteria.Alphaproteobacteria.Rhizobiaceae.Agrobacterium	2.63078			-
Bacteria.Chloroflexi.Ktedonobacteria	2.72769			-
Bacteria.Acidobacteria.Other.Other.Other.Other	3.74473			-
Bacteria.Proteobacteria.Alphaproteobacteria.Hyphomonadaceae.Other	3.76909	GCont	3.40498	0.0338949
Bacteria.Proteobacteria.Alphaproteobacteria.Caulobacteraceae.Other.Other	2.89403	GNoCont	2.65702	0.0192544
Bacteria.Chloroflexi.SOGA31.Other.Other.	4.38411	GNoCont	3.95661	0.0338949
Bacteria.Proteobacteria.Betaproteobacteria.Comamonadaceae.Hydrogenophaga.Hydrogenophagapalleronii	0			-
Bacteria.Planctomycetes.Phycisphaerae.Phycisphaeraceae	2.76909			-
Archaea.Euryarchaeota.Other	0			-
Bacteria.Proteobacteria.Alphaproteobacteria.Methylobacteriaceae	3.05675	GNoCont	2.75992	0.0323129

## Sheet: Supplementary Table S2
Supplementary Table S2. LEfSe output obtained comparing fungal OTUs of contaminated (Gcont) and noncontaminated (GNoCont) soils of Giugliano site.
OTU_ID	LDA_score	Condition	LDA_score_corrected	p-value
D_3__Fungi.D_4__Ascomycota.D_7__Leotiomycetes	2.28319			-
D_3__Fungi.D_4__Chytridiomycota.D_6__Chytridiomycetes.D_7__Chytridiales	3.72551	GNoCont	3.30561	0.0338949
D_3__Fungi.D_4__Ascomycota.D_7__Sordariomycetes.D_8__Sordariales.D_9__Sordariaceae.Ambiguous_taxa	3.81291			-
D_3__Fungi.D_4__Zoopagomycota.D_6__Entomophthoromycetes.D_7__Entomophthorales..	2.22037			-
D_3__Fungi.D_4__Mucoromycota.D_6__Mucorales.D_7__Thamnidiaceae.D_8__Thamnostylum	0			-
D_3__Fungi.D_4__Cryptomycota.D_6__IncertaeSedis.D_7__IncertaeSedis.D_8__IncertaeSedis.D_9__Paramicrosporidium	2.82243			-
D_3__Fungi.D_4__Basidiomycota.D_6__Geminibasidiomycetes.D_8__Geminibasidiales.D_9__Geminibasidiaceae	3.89675			-
D_3__Fungi.D_4__Basidiomycota.D_6__Agaricomycetes.D_8__Polyporales.D_9__Fomitopsidaceae	3.02654			-
D_3__Fungi.D_4__Ascomycota.D_7__Leotiomycetes.D_8__Helotiales.D_9__Leotiaceae	1.34537			-
D_3__Fungi.D_4__Basidiomycota.D_6__Agaricomycetes.D_8__Agaricales.D_9__Cyphellaceae.D_10__Cheimonophyllum	3.41719			-
D_3__Fungi.D_4__Chytridiomycota.D_6__Monoblepharidomycetes.D_7__Monoblepharidales.D_8__IncertaeSedis.D_9__Hyaloraphidium	2.53095			-
D_3__Fungi.D_4__Ascomycota.D_7__Sordariomycetes.D_8__Sordariales.D_9__Chaetomiaceae	5.29408			-
D_3__Fungi.D_5__Ascomycota	3.15598			-
D_3__Fungi.D_4__Chytridiomycota.D_6__Monoblepharidomycetes	3.31223	GNoCont	3.07899	0.0338949
D_3__Fungi.D_4__Ascomycota.D_6__Saccharomycetes	3.31843			-
D_3__Fungi.D_4__Ascomycota.D_7__Eurotiomycetes.D_8__Onygenales.D_9__Arthrodermataceae	4.37469	GNoCont	3.65954	0.0338949
D_3__Fungi.D_4__Ascomycota.D_7__Sordariomycetes.D_8__Microascales.D_9__Microascaceae	1.94739			-
D_3__Fungi.D_4__Basidiomycota.D_6__Agaricomycetes.D_8__Cantharellales.D_9__Ceratocystidaceae.D_10__Ceratocystis	2.53094			-
D_3__Fungi.D_4__Basidiomycota.D_6__Agaricomycetes.D_8__Cantharellales.D_9__Botryobasidiaceae.D_10__Phyllosticta	2.53095			-
D_3__Fungi.D_4__Zoopagomycota.D_6__Basidiobolomycetes.D_7__Basidiobolales	0			-
D_3__Fungi.D_4__Ascomycota.D_6__Orbiliomycetes.D_7__Orbiliales.D_9__Orbiliaceae.D_10__Arthrobotrys	3.85785			-
D_3__Fungi.D_4__Chytridiomycota	4.65734	GNoCont	4.15776	0.0338949
D_3__Fungi.D_4__Ascomycota.D_7__Eurotiomycetes.D_8__Chaetothyriales.D_9__Herpotrichiellaceae	3.84223			-
D_3__Fungi.D_4__Basidiomycota.D_6__Agaricomycetes.D_8__Hymenochaetales.D_9__Tubulicrinaceae.D_10__Tubulicrinis	1.82242			-
D_3__Fungi.D_4__Basidiomycota.D_6__Tremellomycetes	4.47003			-
D_3__Fungi.D_4__Ascomycota.D_6__Archaeorhizomycetes.D_7__Archaeorhizomycetales.D_8__Archaeorhizomycetaceae	0			-
D_3__Fungi.D_4__LKM15.D_5__unculturedEimeriidae	2.19041	GCont	3.0295	0.0277078
D_3__Fungi.D_4__Basidiomycota.D_6__Agaricomycetes.D_8__Gomphales	2.24839			-
D_3__Fungi.D_4__Ascomycota.D_7__Sordariomycetes.D_8__Microascales.D_9__Microascaceae.D_10__Pithoascus	1.94739			-
D_3__Fungi.D_4__Zoopagomycota.D_6__Entomophthoromycetes.D_7__Entomophthorales.D_8__Ancylistaceae	2.24839			-
D_3__Fungi.D_4__Ascomycota.D_7__Dothideomycetes.D_8__Pleosporales.D_9__Didymosphaeriaceae.D_10__Roussoella	2.08568			-
D_3__Fungi.D_4__unculturedeukaryote	2.31534			-
D_3__Fungi.D_5__Ascomycota.D_6__Amb_18S_784	3.15148			-
D_3__Fungi.D_4__Basidiomycota.D_6__Agaricomycetes.D_8__Gomphales.D_9__Gomphacea	2.24839			-
D_3__Fungi.D_4__Ascomycota.D_7__Eurotiomycetes.D_8__Chaetothyriales.D_9__Herpotrichiellaceae.D_10__Capronia	3.60657			-
D_3__Fungi.D_4__Zoopagomycota	3.44797			-
D_3__Fungi.D_4__Ascomycota.D_7__Dothideomycetes.D_8__Capnodiales.D_9__IncertaeSedis	1.04434			-
D_3__Peronosporomycetes.D_4__Halophytophthora.Ambiguous_taxa	1.52146			-
D_3__Fungi.D_4__Ascomycota.D_7__Sordariomycetes.D_8__Coniochaetales	3.89919			-
D_3__Fungi.D_4__Ascomycota.D_7__IncertaeSedis.D_9__IncertaeSedis	2.12346			-
D_3__Fungi.D_4__Zoopagomycota.D_6__Basidiobolomycetes.D_7__Basidiobolales.D_8__Basidiobolaceae.D_9__Schizangiella	0			-
D_3__Fungi.D_4__Zoopagomycota.D_6__Entomophthoromycetes.D_7__Entomophthorales.D_8__Entomophthoraceae	2.12348			-
D_3__Fungi.D_4__Chytridiomycota.D_6__Monoblepharidomycetes.D_7__Monoblepharidales.D_8__IncertaeSedis	2.53095			-
D_3__Fungi.D_4__Basidiomycota.D_6__Agaricomycetes.D_8__Agaricales.D_9__Tricholomataceae.Other	2.42449			-
D_3__Fungi.D_4__Mucoromycota.D_6__Mucorales.D_7__Radiomycetaceae.D_8__Hesseltinella	2.60058			-
D_3__Fungi.D_4__Basidiomycota.D_7__Wallemiomycetes.D_8__Wallemiales.D_9__IncertaeSedis	2.01431			-
D_3__Fungi.D_4__Zoopagomycota.D_6__Entomophthoromycetes.D_7__Entomophthorales	2.67775			-
D_3__Fungi.D_4__Ascomycota.D_7__Sordariomycetes	5.4774			-
D_3__Fungi.D_4__Ascomycota.D_7__Saccharomycetes	3.72097			-
D_3__Fungi.D_4__Basidiomycota.D_6__Agaricomycetes.D_8__Cantharellales.D_9__Ceratocystidaceae	2.782			-
D_3__Fungi.D_4__Blastocladiomycota.D_5__Blastocladiomycetes	3.43166			-
D_3__Fungi.D_4__Basidiomycota.D_6__Geminibasidiomycetes.D_8__Geminibasidiales	3.89675			-
D_3__Fungi.D_4__Basidiomycota.D_6__Malasseziomycetes.D_7__Malasseziales	2.63534	GCont	3.02233	0.0323129
D_3__Fungi.D_4__Ascomycota.D_9__IncertaeSedis.D_10__Pulchromyces	3.61482	GNoCont	3.11069	0.0338949
D_3__Peronosporomycetes.Ambiguous_taxa.Ambiguous_taxa	5.07023			-
D_3__Fungi.D_4__Ascomycota.D_7__Sordariomycetes.D_8__Hypocreales.D_9__IncertaeSedis	2.89349			-
D_3__Fungi.D_4__Ascomycota.D_7__Eurotiomycetes.D_8__Eurotiales.D_9__Trichocomaceae.D_10__Aspergillus	2.31534			-
D_3__Fungi.D_4__Ascomycota.D_7__Sordariomycetes.D_8__Hypocreales	3.73031			-
D_3__Fungi.D_4__Chytridiomycota.D_6__Chytridiomycetes.D_7__Rhizophydiales.D_8__uncultured	3.71822	GNoCont	3.33783	0.0338949
D_3__Fungi.D_4__Ascomycota.D_6__Pezizomycetes.D_7__Pezizales.D_9__Ascobolaceae.Other	1.16928			-
D_3__Fungi.D_4__Ascomycota.D_6__Pezizomycetes.D_7__Pezizales	2.81266			-
D_3__Fungi.D_4__Ascomycota.D_7__Leotiomycetes.D_8__Helotiales.D_9__Helotiaceae.D_10__Tricladium	2.01434			-
D_3__Fungi.D_4__Ascomycota.D_7__Sordariomycetes.D_8__Microascales.D_9__Halosphaeriaceae	3.70037			-
D_3__Fungi.D_4__Ascomycota.D_6__Pezizomycetes.D_7__Pezizales.D_9__Pezizaceae	3.72792	GNoCont	3.29586	0.0192544
D_3__Fungi.Other	4.76592			-
D_3__Fungi.D_4__Basidiomycota.D_7__Wallemiomycetes	2.01431			-
D_3__Fungi.D_4__Ascomycota.D_7__Eurotiomycetes.D_8__Eurotiales	4.89259			-
D_3__Fungi.D_4__Cryptomycota.D_5__Rozellidea.D_6__Rozellida	3.70324			-
D_3__Fungi.D_4__Chytridiomycota.D_6__Chytridiomycetes.D_7__Lobulomycetales.D_8__Lobulomycetaceae	2.58419	GNoCont	3.01586	0.0277078
D_3__Fungi.Other.Other	4.76592			-
D_3__Fungi.D_4__Chytridiomycota.D_6__Chytridiomycetes	4.63726	GNoCont	4.05169	0.0338949
D_3__Fungi.D_4__Ascomycota.D_7__Sordariomycetes.D_8__Glomerellales.D_9__Plectosphaerellaceae	4.90064			-
D_3__Fungi.D_4__Ascomycota.D_7__Sordariomycetes.D_8__Xylariales.D_9__Diatrypaceae	2.66057			-
D_3__Fungi.D_4__Ascomycota.D_7__Sordariomycetes.D_8__Xylariales.D_9__Xylariaceae.Other	1.52146			-
D_3__Fungi.D_4__Ascomycota.D_6__Pneumocystidomycetes.D_7__Pneumocystidales.D_9__Pneumocystidaceae	1.94736			-
D_3__Fungi.D_4__Mucoromycota.D_6__Mucorales.D_7__Thamnidiaceae.D_8__Zychaea	2.31535			-
D_3__Fungi.D_4__Ascomycota.D_7__Saccharomycetes.D_8__Saccharomycetales.D_9__Saccharomycodaceae.D_10__Nadsonia	0			-
D_3__Fungi.D_4__Zoopagomycota.D_7__Zoopagales.D_8__Piptocephalidaceae.D_9__Piptocephalis	2.24842	GNoCont	2.94725	0.0323129
D_3__Fungi.D_4__Ascomycota.D_7__Dothideomycetes.D_8__Acrospermales.D_9__Acrospermaceae	3.03105			-
D_3__Peronosporomycetes	5.08166			-
D_3__Fungi.D_4__Basidiomycota.D_6__Agaricostilbomycetes.D_7__Agaricostilbales.D_8__Agaricostilbaceae	2.66752			-
D_3__Fungi.D_4__Ascomycota.D_7__Dothideomycetes.D_8__Pleosporales	4.85379	GNoCont	4.30707	0.0338949
D_3__Fungi.D_4__Basidiomycota.D_6__Malasseziomycetes	2.63534	GCont	3.28683	0.0323129
D_3__Fungi.D_4__Zoopagomycota.D_6__Entomophthoromycetes.D_7__Entomophthorales.D_8__Entomophthoraceae.Other	2.04429			-
D_3__Fungi.D_4__Ascomycota.D_7__Saccharomycetes.D_8__Saccharomycetales.D_9__Wickerhamomyceteae	0			-
D_3__Fungi.D_4__Ascomycota.D_7__Sordariomycetes.D_8__Coniochaetales.D_9__Coniochaetaceae.D_10__Cordyceps	3.07366			-
D_3__Fungi.D_4__Zoopagomycota.D_6__Basidiobolomycetes	0			-
D_3__Fungi.D_4__Basidiomycota.D_6__Agaricomycetes.D_8__Polyporales	3.03254			-
D_3__Fungi.D_4__Ascomycota.D_7__Dothideomycetes.D_8__Pleosporales.D_9__Didymosphaeriaceae	2.08568			-
D_3__Fungi.D_4__Ascomycota.D_7__Dothideomycetes.D_8__Acrospermales.D_9__Acrospermaceae.D_10__Acrospermum	3.03105			-
D_3__Fungi.D_4__Mucoromycota.D_6__Mucorales.D_7__Mucoraceae	4.23179			-
D_3__Fungi.D_4__Ascomycota.D_6__Lecanoromycetes.D_8__Lecanorales	2.63161			-
D_3__Fungi.D_4__Ascomycota.D_7__IncertaeSedis.D_9__IncertaeSedis.D_9__IncertaeSedis.D_10__Calcarisporiella	2.12346			-
D_3__Fungi.D_4__Ascomycota.D_7__Eurotiomycetes.D_8__Onygenales.D_9__Onygenaceae.Other	1.47031			-
D_3__Fungi.D_4__Ascomycota.D_6__Pezizomycetes.D_7__Pezizales.D_9__Sarcoscyphaceae.Ambiguous_taxa	0			-
D_3__Fungi.D_4__Chytridiomycota.D_6__Chytridiomycetes.D_7__Lobulomycetales	2.58419	GNoCont	2.9979	0.0277078
D_3__Fungi.D_4__Ascomycota.D_7__Sordariomycetes.D_8__Microascales	3.55838			-
D_3__Fungi.D_4__Basidiomycota.D_6__Ustilaginomycetes.D_7__Ustilaginales	1.74327			-
D_3__Fungi.D_4__Ascomycota.D_6__Saccharomycetes.D_7__Saccharomycetales	3.31843			-
D_3__Fungi.D_4__Ascomycota.D_7__Eurotiomycetes.Other	1.04434			-
D_3__Fungi.D_4__Ascomycota.D_7__Sordariomycetes.D_8__Xylariales.D_9__Xylariaceae	1.52146			-
D_3__Fungi.D_4__Ascomycota.D_7__Eurotiomycetes.D_8__Chaetothyriales	3.58335	GCont	3.17	0.0338949
D_3__Fungi.D_4__Ascomycota.D_6__Lecanoromycetes.D_8__Lecanorales.D_9__Cladoniaceae.D_10__Pilophorus	1.88937			-
D_3__Fungi.D_4__Ascomycota.D_7__Sordariomycetes.D_8__Savoryellales.D_9__IncertaeSedis.D_10__Savoryella	1.5214			-
D_3__Fungi.D_4__Basidiomycota.D_6__Agaricostilbomycetes	2.66752			-
D_3__Fungi.D_4__Ascomycota.D_7__Dothideomycetes.Other	2.34531			-
D_3__Fungi.D_4__Ascomycota.D_7__Dothideomycetes.D_8__Dothideales	0			-
D_3__Fungi.D_4__Ascomycota.D_6__Lecanoromycetes.D_8__Ostropales	1.16928			-
D_3__Fungi.D_4__Ascomycota.D_6__Lecanoromycetes	4.10156			-
D_3__Fungi.D_4__Ascomycota.D_6__Orbiliomycetes.D_7__Orbiliales	3.92509			-
D_3__Fungi.D_4__Ascomycota.D_7__Eurotiomycetes.D_8__Eurotiales.D_9__Trichocomaceae	2.37334			-
D_3__Fungi.D_4__Ascomycota.D_7__Sordariomycetes.D_8__Sordariales.D_9__Chaetomiaceae.D_10__Chaetomium	5.29408			-
D_3__Fungi.D_4__Zoopagomycota.D_7__Zoopagales.D_8__Zoopagaceae.D_9__Zoophagus	1.16928			-
D_3__Fungi.D_4__Mucoromycota.D_6__Mucorales.D_7__Mucoraceae.D_8__Mucor	3.36234			-
D_3__Fungi.D_4__Mucoromycota.D_6__Mucorales.D_7__Chaetocladiaceae.D_8__Dichotomocladium	2.88522			-
D_3__Fungi.D_4__Basidiomycota.D_6__Agaricomycetes.D_8__Cantharellales.D_9__Botryobasidiaceae	3.97573			-
D_3__Fungi.D_4__Ascomycota.D_7__Saccharomycetes.D_8__Saccharomycetales.D_9__Ascoideaceae	2.16921			-
D_3__Fungi.D_4__Ascomycota.D_7__Dothideomycetes.D_8__Acrospermales	3.03105			-
D_3__Fungi.D_4__Mucoromycota.D_6__IncertaeSedis.D_7__Mortierellales	1.16928			-
D_3__Fungi.D_9__IncertaeSedis.Other	3.44395			-
D_3__Fungi.D_4__Ascomycota.D_6__Pezizomycetes.D_7__Pezizales.D_9__Pyronemataceae.D_10__Marcelleina	2.61638			-
D_3__Fungi.D_4__Ascomycota.D_7__IncertaeSedis.D_9__IncertaeSedis.D_9__IncertaeSedis	2.12346			-
D_3__Fungi.D_4__Ascomycota.D_6__Saccharomycetes.D_7__Saccharomycetales.D_8__Trigonopsidaceae.D_10__Trigonopsis	2.04427			-
D_3__Fungi.D_4__Ascomycota.D_7__Saccharomycetes.D_8__Saccharomycetales.D_9__Trichomonascaceae.D_10__Blastobotrys	2.28316			-
D_3__Fungi.D_4__Neocallimastigomycota	2.28316			-
D_3__Fungi.D_4__Rhizaria	0			-
D_3__Fungi.D_4__Ascomycota.D_7__Sordariomycetes.D_8__Boliniales	2.27473			-
D_3__Fungi.D_4__Ascomycota.D_7__IncertaeSedis	2.12346			-
D_3__Fungi.D_4__Ascomycota.D_6__Saccharomycetes.D_7__Saccharomycetales.D_9__IncertaeSedis.D_10__Candida	3.29469			-
D_3__Fungi.D_4__Basidiomycota.D_6__Agaricomycetes.D_8__Agaricales.D_9__Tricholomataceae	2.60058			-
D_3__Fungi.D_4__Basidiomycota.D_6__Agaricomycetes.D_8__Hymenochaetales	1.82242			-
D_3__Fungi.D_4__Ascomycota.D_6__Pezizomycetes.D_7__Pezizales.D_9__Pezizaceae.Ambiguous_taxa	3.72792	GNoCont	3.30797	0.0192544
D_3__Fungi.D_4__Ascomycota.D_7__Saccharomycetes.D_8__Saccharomycetales.D_9__Wickerhamomyceteae.D_10__Wickerhamomyces	0			-
D_3__Fungi.D_4__Ascomycota.D_6__Lecanoromycetes.D_8__Pertusariales.D_9__Pertusariaceae	1.04434			-
D_3__Fungi.D_4__Basidiomycota.D_6__Agaricomycetes	4.4203			-
D_3__Fungi.D_4__Ascomycota.D_7__Dothideomycetes.D_8__Dothideomycetesincertaesedis	3.00172			-
D_3__Fungi.D_4__Basidiomycota.D_6__Malasseziomycetes.D_7__Malasseziales.D_8__Malasseziaceae	2.63534	GCont	3.15273	0.0323129
D_3__Fungi.D_4__Basidiomycota.D_6__Agaricomycetes.D_8__Hymenochaetales.D_9__Schizoporaceae	1.47031			-
D_3__Fungi.D_4__Ascomycota.D_7__Sordariomycetes.D_8__Coniochaetales.D_9__Coniochaetaceae.D_10__Coniophora	1.47031			-
D_3__Fungi.D_4__Ascomycota.D_7__Eurotiomycetes.D_8__Onygenales.D_9__Onygenaceae.D_10__Coccidioides	2.37333			-
D_3__Fungi.D_4__Ascomycota.D_7__Sordariomycetes.D_8__Sordariales.D_9__Sordariaceae	3.81291			-
D_3__Fungi.D_4__Basidiomycota.D_6__Agaricomycetes.D_8__Russulales.D_9__Lachnocladiaceae.Ambiguous_taxa	1.16928			-
D_3__Fungi.D_4__Blastocladiomycota.D_5__Blastocladiomycetes.D_6__Blastocladiales	3.43166			-
D_3__Fungi.D_4__Ascomycota.D_7__Leotiomycetes.D_8__Rhytismatales.D_9__Rhytismataceae.D_10__Rhytisma	1.77129			-
D_3__Fungi.D_4__Cryptomycota.D_6__IncertaeSedis	2.82243			-
D_3__Fungi.D_4__Basidiomycota.D_6__Tremellomycetes.D_8__Tremellales.D_9__Cystofilobasidiaceae.D_9__Cystofilobasidiaceae	2.37334			-
D_3__Fungi.D_4__Ascomycota.D_7__Sordariomycetes.D_8__Microascales.D_9__Halosphaeriaceae.Other	3.34747			-
D_3__Fungi.D_4__Basidiomycota.D_7__Wallemiomycetes.D_8__Wallemiales	2.01431			-
D_3__Fungi.D_4__Basidiomycota.D_6__Agaricomycetes.D_8__Cantharellales	3.99366			-
D_3__Fungi.D_4__Ascomycota.D_7__Sordariomycetes.D_8__Sordariales.D_9__IncertaeSedis.D_10__Kionochaeta	3.90997			-
D_3__Fungi.D_4__Mucoromycota.D_6__Glomeromycetes.D_7__Glomerales	2.29955			-
D_3__Fungi.D_4__Mucoromycota.D_6__Mucorales.D_7__Thamnidiaceae	2.31535			-
D_3__Fungi.D_4__Ascomycota.D_7__Sordariomycetes.D_8__Magnaporthales	1.77134			-
D_3__Fungi.D_4__Ascomycota.D_7__Sordariomycetes.D_8__Coniochaetales.D_9__Coniochaetaceae.D_10__Beauveria	1.04434			-
D_3__Fungi.D_4__Ascomycota.D_6__Pezizomycetes.D_7__Pezizales.D_9__Ascobolaceae	4.06422			-
D_3__Fungi.D_4__Ascomycota.D_7__Sordariomycetes.D_8__Xylariales.D_9__Amphisphaeriaceae.D_10__Arachnomyces	1.82244			-
D_3__Fungi.D_4__Ascomycota.D_6__Pezizomycetes	4.07406			-
D_3__Fungi.Ambiguous_taxa	2.52139			-
D_3__Fungi.D_4__Ascomycota.D_7__Saccharomycetes.D_8__Saccharomycetales.D_9__Ascoideaceae.D_10__Ascoidea	2.16921			-
D_3__Fungi.D_4__Basidiomycota.D_6__Agaricomycetes.D_8__Agaricales.D_9__Clavariaceae	0			-
D_3__Fungi.D_4__Ascomycota.D_6__Pezizomycetes.D_7__Pezizales.D_9__Pyronemataceae	2.61638			-
D_3__Fungi.D_4__Cryptomycota.D_5__Rozellidea	3.70324			-
D_3__Fungi.D_4__Ascomycota.D_6__Pezizomycetes.D_7__Pezizales.D_9__Sarcoscyphaceae	0			-
D_3__Fungi.D_4__Mucoromycota.D_6__Glomeromycetes.D_7__Diversisporales.D_8__Acaulosporaceae.D_9__Acaulospora	2.42449			-
D_3__Fungi.D_4__Ascomycota.D_6__Lecanoromycetes.D_8__Pertusariales	1.04434			-
D_3__Fungi.D_4__Ascomycota.D_7__Dothideomycetes.D_8__Pleosporales.D_9__Leptosphaeriaceae	1.04434			-
D_3__Fungi.D_4__Chytridiomycota.D_6__Chytridiomycetes.D_7__Lobulomycetales.D_8__Lobulomycetaceae.D_9__Lobulomyces	2.58419	GNoCont	3.02738	0.0277078
D_3__Fungi.D_4__Ascomycota.D_7__Sordariomycetes.D_8__Hypocreales.D_9__Clavicipitaceae.D_10__Metarhizium	3.3814			-
D_3__Fungi.D_4__Cryptomycota.D_6__IncertaeSedis.D_7__IncertaeSedis.D_8__IncertaeSedis	2.82243			-
D_3__Fungi.D_4__Basidiomycota.D_6__Agaricomycetes.D_8__Hymenochaetales.D_9__Schizoporaceae.D_10__Rogersella	1.47031			-
D_3__Fungi.D_4__Basidiomycota.D_6__Agaricostilbomycetes.D_7__Agaricostilbales.D_8__Agaricostilbaceae.D_9__Agaricostilbum	0			-
D_3__Fungi.D_4__Ascomycota.D_7__Sordariomycetes.D_8__Microascales.D_9__Halosphaeriaceae.D_10__Corollospora	2.88522			-
D_3__Fungi.D_4__Basidiomycota.D_6__Agaricomycetes.D_8__Polyporales.D_9__Sparassidaceae.D_10__Sparassis	1.16928			-
D_3__Fungi.D_4__Ascomycota.D_7__Sordariomycetes.D_8__Hypocreales.D_9__Clavicipitaceae.Other	1.77129			-
D_3__Fungi.D_4__Basidiomycota.D_6__Malasseziomycetes.D_7__Malasseziales.D_8__Malasseziaceae.D_9__IncertaeSedis	2.63534	GCont	3.00276	0.0323129
D_3__Fungi.D_4__Zoopagomycota.D_7__Zoopagales.D_8__Piptocephalidaceae	2.24842	GNoCont	3.0612	0.0323129
D_3__Fungi.D_4__Ascomycota.D_7__Eurotiomycetes.D_8__Onygenales.D_9__Onygenaceae	2.73742			-
D_3__Fungi.D_4__Ascomycota.D_6__Archaeorhizomycetes	0			-
D_3__Fungi.D_9__IncertaeSedis	3.44395			-
D_3__Fungi.D_4__Mucoromycota.D_6__Glomeromycetes.D_7__Glomerales.D_8__Glomeraceae	1.16928			-
D_3__Fungi.D_4__Ascomycota.D_6__Orbiliomycetes	3.92509			-
D_3__Fungi.D_4__Ascomycota.D_7__Sordariomycetes.D_8__Lulworthiales	1.34537			-
D_3__Fungi.D_4__IncertaeSedis.D_5__Kickxellomycotina	3.77019			-
D_3__Fungi.D_4__Ascomycota.D_7__Eurotiomycetes.D_8__Onygenales	4.38617	GNoCont	3.72903	0.0338949
D_3__Fungi.D_4__Neocallimastigomycota.D_5__Neocallimastigomycetes.D_7__Neocallimastigales.D_8__Neocallimastigaceae	2.28316			-
D_3__Fungi.D_4__Basidiomycota.D_6__Agaricostilbomycetes.D_7__Agaricostilbales	2.66752			-
D_3__Fungi.D_4__Ascomycota.D_7__Sordariomycetes.D_8__Glomerellales	4.90064			-
D_3__Fungi.D_4__Basidiomycota.D_6__Tremellomycetes.D_8__Tremellales.D_9__Cystofilobasidiaceae	2.37334			-
D_3__Fungi.D_4__Basidiomycota.D_6__Tremellomycetes.D_7__Tremellales.D_8__IncertaeSedis.D_9__Piriformospora	1.77127			-
D_3__Fungi.D_4__Chytridiomycota.D_6__Chytridiomycetes.D_7__Chytridiales.D_8__Chytridiaceae	3.00172			-
D_3__Fungi.D_4__Ascomycota.D_7__Dothideomycetes.D_8__Venturiales.D_9__Sympoventuriaceae	3.28316			-
D_3__Fungi.D_4__Basidiomycota.D_6__Tremellomycetes.D_7__Tremellales.D_8__IncertaeSedis	1.77127			-
D_3__Fungi.D_4__Ascomycota.D_7__Saccharomycetes.D_8__Saccharomycetales.D_9__Saccharomycodaceae	0			-
D_3__Fungi.D_4__Ascomycota.D_7__Sordariomycetes.D_8__Savoryellales	2.49143			-
D_3__Fungi.D_4__Ascomycota.D_7__Sordariomycetes.D_8__Savoryellales.D_9__IncertaeSedis.D_10__Canalisporium	2.44221			-
D_3__Peronosporomycetes.D_4__Atkinsiella.D_5__Atkinsielladubia	1.16928			-
D_3__Fungi.D_4__Ascomycota.D_7__Dothideomycetes.D_8__Venturiales	3.28316			-
D_3__Fungi.D_4__Zoopagomycota.D_7__Zoopagales.D_8__Zoopagaceae	2.56716			-
D_3__Fungi.D_4__Basidiomycota.D_7__Wallemiomycetes.D_8__Wallemiales.D_9__IncertaeSedis.D_10__Wallemia	2.01431			-
D_3__Fungi.D_4__Ascomycota.D_6__Orbiliomycetes.D_7__Orbiliales.D_9__Orbiliaceae	3.92509			-
D_3__Fungi.D_4__Cryptomycota.D_6__IncertaeSedis.D_7__IncertaeSedis	2.82243			-
D_3__Fungi.D_4__Basidiomycota.D_6__Agaricomycetes.D_8__Russulales	1.16928			-
D_3__Fungi.D_4__Basidiomycota.D_6__Agaricomycetes.D_8__Hymenochaetales.D_9__Tubulicrinaceae	1.82242			-
D_3__Fungi.D_4__Ascomycota.D_7__Sordariomycetes.D_8__Hypocreales.D_9__Ophiocordycipitaceae	2.98876			-
D_3__Peronosporomycetes.D_4__Halophytophthora.Other	1.16928			-
D_3__Fungi.D_4__Mucoromycota.D_6__Mucorales.D_7__Chaetocladiaceae	2.88522			-
D_3__Fungi.D_4__Zoopagomycota.D_6__Entomophthoromycetes.D_7__Entomophthorales.	2.22037			-
D_3__Fungi.D_4__Ascomycota.D_7__Sordariomycetes.D_8__Microascales.D_9__Halosphaeriaceae.D_10__Natantispora	2.19041			-
D_3__Fungi.D_4__Ascomycota.D_9__IncertaeSedis	3.68773	GNoCont	3.17351	0.0338949
D_3__Fungi.D_4__Ascomycota.D_6__Pneumocystidomycetes.D_7__Pneumocystidales	1.94736			-
D_3__Fungi.D_4__Basidiomycota.D_6__Agaricomycetes.D_8__Agaricales.D_9__Niaceae	4.35772			-
D_3__Fungi.D_4__Chytridiomycota.D_6__Chytridiomycetes.Other	2.07232			-
D_3__Fungi.D_4__Basidiomycota.D_6__Agaricomycetes.D_8__Cantharellales.D_9__Botryobasidiaceae.D_10__Neofusicoccum	3.9268			-
D_3__Fungi.D_4__Ascomycota.D_7__Sordariomycetes.D_8__Coniochaetales.D_9__Coniochaetaceae	3.89919			-
D_3__Fungi.D_4__Ascomycota.D_7__Leotiomycetes.D_8__Rhytismatales	1.77129			-
D_3__Fungi.D_4__Cryptomycota.D_5__Rozellidea.D_6__Rozellida.D_8__LKM11	3.70324			-
D_3__Fungi.D_4__Basidiomycota.D_6__Agaricomycetes.D_8__Boletales.D_9__Stephanosporaceae.D_10__Stephanospora	2.12346			-
D_3__Fungi.D_4__Ascomycota.D_6__Lecanoromycetes.D_8__Lecanorales.D_9__Cladoniaceae	2.47564			-
D_3__Fungi.D_4__Ascomycota.D_6__Pezizomycetes.D_7__Pezizales.D_9__Pyronemataceae.Ambiguous_taxa	1.04434			-
D_3__Fungi.D_4__Ascomycota.D_7__Dothideomycetes.D_8__Pleosporales.D_9__Torulaceae	3.46258			-
D_3__Fungi.D_4__Ascomycota.D_6__Lecanoromycetes.D_8__Pertusariales.D_9__Pertusariaceae.D_10__Pertusaria	1.04434			-
D_3__Fungi.D_4__Ascomycota.D_7__Sordariomycetes.D_8__Sordariales	3.66337			-
D_3__Fungi.D_4__Zoopagomycota.D_7__Zoopagales.D_8__Cochlonemataceae.D_9__Cochlonema	2.32304			-
D_3__Fungi.D_4__Ascomycota.D_7__Dothideomycetes.D_8__Venturiales.D_9__Sympoventuriaceae.D_10__Ochroconis	3.28316			-
D_3__Fungi.D_4__IncertaeSedis.D_5__Kickxellomycotina.D_7__Kickxellales	3.77019			-
D_3__Fungi.D_4__Chytridiomycota.D_6__Chytridiomycetes.D_7__Rhizophlyctidales	2.84131	GNoCont	3.07782	0.0277078
D_3__Fungi.D_4__Mucoromycota.D_6__Mucorales.D_7__Radiomycetaceae	2.60058			-
D_3__Peronosporomycetes.Other	3.47884			-
D_3__Fungi.D_5__Ascomycota.D_6__Pezizomycotina	1.16928			-
D_3__Fungi.D_4__Chytridiomycota.D_6__Chytridiomycetes.D_7__uncultured	3.41473			-
D_3__Fungi.D_4__Basidiomycota.D_6__Agaricomycetes.D_8__Boletales.D_9__Rhizopogonaceae	0			-
D_3__Fungi.D_4__Cryptomycota.D_6__IncertaeSedis.D_7__IncertaeSedis.D_8__IncertaeSedis.D_9__Nucleophaga	1.86818			-
D_3__Fungi.D_4__Mucoromycota.D_6__IncertaeSedis	2.24841			-
D_3__Fungi.D_4__Basidiomycota.D_6__Agaricomycetes.D_8__Cantharellales.D_9__Ceratocystidaceae.D_10__Gondwanamyces	2.47564			-
D_3__Fungi.D_4__Mucoromycota.D_6__IncertaeSedis.D_7__Endogonales	2.21061			-
D_3__Fungi.D_4__Ascomycota.D_7__Dothideomycetes.D_8__Pleosporales.D_9__Leptosphaeriaceae.D_10__Leptosphaeria	1.04434			-
D_3__Fungi.D_4__Ascomycota.D_7__Sordariomycetes.D_8__Xylariales.D_9__Amphisphaeriaceae	2.91351			-
D_3__Fungi.D_4__Ascomycota.D_7__Sordariomycetes.D_8__Hypocreales.D_9__Ophiocordycipitaceae.D_10__Ophiocordyceps	2.07231			-
D_3__Fungi.D_4__Mucoromycota.D_6__Glomeromycetes.D_7__Glomerales.D_8__Glomeraceae.D_9__Septoglomus	1.16928			-
D_3__Fungi.D_4__Ascomycota.D_7__Saccharomycetes.D_8__Saccharomycetales.D_9__Trichomonascaceae	2.28316			-
D_3__Fungi.D_4__Ascomycota.D_7__Leotiomycetes.D_8__Helotiales	2.12349			-
D_3__Fungi.D_4__Ascomycota.D_7__Dothideomycetes.D_8__Capnodiales.D_9__IncertaeSedis.D_10__Baudoinia	1.04434			-
D_3__Fungi.D_4__Ascomycota.D_7__Sordariomycetes.D_8__Hypocreales.D_9__Hypocreaceae.D_10__Hypocrea	3.21843			-
D_3__Fungi.D_4__Basidiomycota.D_6__Agaricomycetes.D_8__Agaricales.D_9__Tricholomataceae.D_10__Hygrocybe	2.1904			-
D_3__Fungi.D_4__Basidiomycota.D_6__Tremellomycetes.D_7__Tremellales.D_9__Tremellaceae.D_10__Bullera	1.94737			-
D_3__Fungi.D_4__LKM15.Ambiguous_taxa	3.73031			-
D_3__Fungi.D_4__Ascomycota.D_6__Lecanoromycetes.D_8__Helotiales	3.69749			-
D_3__Fungi.D_4__Ascomycota.D_6__Pezizomycetes.D_7__Pezizales.D_9__Pyronemataceae.Other	1.04434			-
D_3__Fungi.D_4__Basidiomycota.D_7__Exobasidiomycetes.D_8__Exobasidiales.D_9__IncertaeSedis	1.64633			-
D_3__Fungi.D_4__Ascomycota.D_7__Sordariomycetes.D_8__Hypocreales.D_9__IncertaeSedis.D_10__Bahusakala	1.5214			-
D_3__Fungi.D_4__Ascomycota.D_7__Sordariomycetes.D_8__IncertaeSedis	3.09349			-
D_3__Fungi.D_4__Ascomycota.D_7__Dothideomycetes.D_8__Capnodiales	4.62713			-
D_3__Fungi.D_4__Ascomycota.D_7__Sordariomycetes.D_8__Glomerellales.D_9__Plectosphaerellaceae.D_10__Verticillium	4.90064			-
D_3__Fungi.D_4__Ascomycota.D_7__Eurotiomycetes.D_8__Onygenales.D_9__Arthrodermataceae.D_10__Trichophyton	4.37469	GNoCont	3.66523	0.0338949
D_3__Fungi.D_4__Ascomycota.D_7__Sordariomycetes.D_8__Sordariales.D_9__IncertaeSedis	3.90997			-
D_3__Fungi.D_4__Ascomycota.D_7__Sordariomycetes.D_8__Boliniales.D_9__Boliniaceae	2.27473			-
D_3__Fungi.D_4__Ascomycota.D_7__Leotiomycetes.D_8__Helotiales.D_9__Helotiaceae	2.12349			-
D_3__Fungi.D_4__Neocallimastigomycota.D_5__Neocallimastigomycetes	2.28316			-
D_3__Fungi.D_4__Neocallimastigomycota.D_5__Neocallimastigomycetes.D_7__Neocallimastigales	2.28316			-
D_3__Peronosporomycetes.D_4__Haptoglossa.Ambiguous_taxa	1.88937			-
D_3__Fungi.D_4__Ascomycota.D_7__Saccharomycetes.D_8__Saccharomycetales.D_9__Debaryomycetaceae.D_10__Babjeviella	3.66337			-
D_3__Fungi.D_4__Ascomycota.D_7__Sordariomycetes.D_8__Xylariales.D_9__Amphisphaeriaceae.D_10__Amphisphaeria	2.63161			-
D_3__Fungi.D_4__IncertaeSedis	3.77019			-
D_3__Fungi.D_4__Basidiomycota.D_6__Agaricomycetes.D_8__Cantharellales.D_9__Botryobasidiaceae.D_10__Botryobasidium	3.33947			-
D_3__Fungi.D_4__Chytridiomycota.D_6__Chytridiomycetes.D_7__Cladochytriales.D_8__Cladochytriaceae.D_9__Nowakowskiella	3.69813	GNoCont	3.35172	0.0338949
D_3__Fungi.D_4__Basidiomycota.D_7__Exobasidiomycetes.D_8__Exobasidiales	1.64633			-
D_3__Fungi.D_4__Basidiomycota.D_6__Agaricostilbomycetes.D_7__Agaricostilbales.D_8__Agaricostilbaceae.D_9__Bensingtonia	2.66752			-
D_3__Fungi.D_4__Basidiomycota.D_6__Agaricomycetes.D_8__Boletales.D_9__Rhizopogonaceae.D_10__Rhizopogon	0			-
D_3__Fungi.D_4__Ascomycota.D_7__Sordariomycetes.D_8__Hypocreales.D_9__Bionectriaceae	2.96855			-
D_3__Fungi.D_4__Ascomycota.D_7__Sordariomycetes.D_8__Xylariales	3.74555			-
D_3__Fungi.D_4__Ascomycota.D_6__Orbiliomycetes.D_7__Orbiliales.D_9__Orbiliaceae.D_10__Orbilia	3.2798			-
D_3__Fungi.D_4__Zoopagomycota.D_7__Zoopagales.D_8__Zoopagaceae.D_9__Acaulopage	2.56279			-
D_3__Fungi.D_4__unculturedfungus	0			-
D_3__Fungi.D_4__Ascomycota.D_7__Sordariomycetes.D_8__Boliniales.D_9__Boliniaceae.D_10__Camarops	2.27473			-
D_3__Fungi.D_4__Basidiomycota.D_6__Geminibasidiomycetes.D_8__Geminibasidiales.D_9__Geminibasidiaceae.Ambiguous_taxa	3.89675			-
D_3__Fungi.D_4__Basidiomycota.D_6__Tremellomycetes.D_8__Tremellales	2.37334			-
D_3__Fungi.D_4__Zoopagomycota.D_6__Entomophthoromycetes.D_7__Entomophthorales.D_8__Ancylistaceae.D_9__Conidiobolus	2.24839			-
D_3__Fungi.D_4__Basidiomycota	4.96819			-
D_3__Fungi.D_4__Ascomycota.D_6__Saccharomycetes.D_7__Saccharomycetales.D_9__IncertaeSedis	3.29469			-
D_3__Fungi.D_4__Ascomycota.D_7__Sordariomycetes.D_8__Hypocreales.D_9__IncertaeSedis.D_10__Acremonium	2.89349			-
D_3__Fungi.D_4__Mucoromycota.D_6__Mucorales.D_7__Syncephalastraceae	0			-
D_3__Fungi.D_4__Zoopagomycota.D_6__Entomophthoromycetes.D_7__Entomophthorales.D_8__Entomophthoraceae.D_9__Entomophthora	1.34537			-
D_3__Fungi.D_4__Ascomycota.D_7__Sordariomycetes.D_8__Savoryellales.D_9__IncertaeSedis	2.49143			-
D_3__Fungi.D_4__Ascomycota.D_7__Leotiomycetes.D_8__Rhytismatales.D_9__Rhytismataceae	1.77129			-
D_3__Peronosporomycetes.D_4__Atkinsiella	1.16928			-
D_3__Fungi.D_4__Ascomycota.D_7__Sordariomycetes.D_8__Hypocreales.D_9__Clavicipitaceae.D_10__Aciculosporium	1.52146			-
D_3__Fungi.D_4__Mucoromycota.D_6__Glomeromycetes.D_7__Diversisporales.D_8__Acaulosporaceae	2.42449			-
D_3__Fungi.D_4__Ascomycota	5.86933			-
D_3__Fungi.D_4__Basidiomycota.D_6__Agaricomycetes.D_8__Agaricales	4.40845			-
D_3__Fungi.D_4__Zoopagomycota.D_6__Entomophthoromycetes	2.67775			-
D_3__Fungi.D_4__Ascomycota.D_7__Eurotiomycetes.D_8__Onygenales.D_9__Ajellomycetaceae.Other	1.34537			-
D_3__Fungi.D_4__Ascomycota.D_7__Saccharomycetes.D_8__Saccharomycetales.D_9__Debaryomycetaceae	3.66337			-
D_3__Fungi.D_4__Ascomycota.D_6__Lecanoromycetes.D_8__Ostropales.D_9__Stictidaceae.D_10__Stictis	1.16928			-
D_3__Fungi.D_4__Ascomycota.D_7__Dothideomycetes.D_8__Pleosporales.D_9__Torulaceae.D_10__Torula	3.46258			-
D_3__Fungi.D_4__Chytridiomycota.D_6__Chytridiomycetes.D_7__Spizellomycetales	4.17866			-
D_3__Fungi.D_4__Ascomycota.D_7__Sordariomycetes.Other	3.32757			-
D_3__Fungi.D_4__Ascomycota.D_7__Eurotiomycetes.D_8__Onygenales.D_9__Ajellomycetaceae	1.9474			-
D_3__Fungi.D_4__Basidiomycota.D_6__Geminibasidiomycetes	3.89675			-
D_3__Fungi.D_4__Chytridiomycota.D_6__Chytridiomycetes.D_7__Cladochytriales.D_8__Cladochytriaceae	3.69813	GNoCont	3.3495	0.0338949
D_3__Fungi.D_4__IncertaeSedis.D_5__Kickxellomycotina.D_7__Kickxellales.D_8__Kickxellaceae.D_9__Spiromyces	3.77019			-
D_3__Fungi.D_4__Ascomycota.D_7__Sordariomycetes.D_8__Hypocreales.D_9__Clavicipitaceae	3.6528			-
D_3__Fungi.D_4__Ascomycota.D_6__Archaeorhizomycetes.D_7__Archaeorhizomycetales.D_8__Archaeorhizomycetaceae.D_9__Archaeorhizomyces	0			-
D_3__Peronosporomycetes.D_4__Haptoglossa	1.88937			-
D_3__Fungi.D_4__Ascomycota.D_7__Sordariomycetes.D_8__Microascales.D_9__Halosphaeriaceae.D_10__Lignincola	3.23461			-
D_3__Fungi.D_4__Basidiomycota.D_6__Agaricomycetes.D_8__Russulales.D_9__Lachnocladiaceae	1.16928			-
D_3__Fungi.D_4__Basidiomycota.D_6__Agaricomycetes.D_8__Boletales	2.12346			-
D_3__Fungi.D_4__Ascomycota.D_7__Eurotiomycetes.D_8__Eurotiales.D_9__Trichocomaceae.D_10__Byssochlamys	1.34537			-
D_3__Fungi.D_4__Ascomycota.D_7__Dothideomycetes.D_8__Dothideomycetesincertaesedis.D_9__Micropeltidaceae.D_10__Stomiopeltis	3.00172			-
D_3__Fungi.D_4__Ascomycota.D_6__Pezizomycetes.D_7__Pezizales.D_9__Ascobolaceae.D_10__Thecotheus	3.00806			-
D_3__Fungi	5.97615			-
D_3__Fungi.D_4__Ascomycota.D_7__Sordariomycetes.D_8__Microascales.D_9__Halosphaeriaceae.D_10__Helicobasidium	2.27473			-
D_3__Fungi.D_4__Mucoromycota.D_6__Mucorales.D_7__Mucoraceae.D_8__Halteromyces	1.5214			-
D_3__Fungi.D_4__Mucoromycota.D_6__Mucorales.D_7__Mucoraceae.D_8__Chlamydoabsidia	2.2106			-
D_3__Fungi.Ambiguous_taxa.Ambiguous_taxa	2.52139			-
D_3__Fungi.D_4__Ascomycota.D_6__Lecanoromycetes.D_8__Ostropales.D_9__Stictidaceae	1.16928			-
D_3__Fungi.D_4__Ascomycota.D_6__Pneumocystidomycetes	1.94736			-
D_3__Fungi.D_4__Ascomycota.D_7__Sordariomycetes.D_8__Magnaporthales.D_9__Magnaporthaceae.D_10__Magnaporthe	1.77134			-
D_3__Fungi.D_4__Basidiomycota.D_6__Agaricomycetes.D_8__Boletales.D_9__Stephanosporaceae	2.12346			-
D_3__Fungi.D_4__Ascomycota.D_6__Pneumocystidomycetes.D_7__Pneumocystidales.D_9__Pneumocystidaceae.D_10__Pneumocystis	1.94736			-
D_3__Fungi.D_4__Ascomycota.D_7__Dothideomycetes.D_8__Dothideomycetesincertaesedis.D_9__Micropeltidaceae	3.00172			-
D_3__Fungi.D_4__Basidiomycota.D_6__Agaricomycetes.D_8__Gomphales.D_9__Gomphacea.D_10__Gomphus	2.24839			-
D_3__Peronosporomycetes.Ambiguous_taxa	5.07023			-
D_3__Fungi.D_4__Ascomycota.D_9__IncertaeSedis.D_10__Tritirachium	2.44797			-
D_3__Fungi.D_4__Ascomycota.D_6__Orbiliomycetes.D_7__Orbiliales.D_9__Orbiliaceae.Ambiguous_taxa	2.28317			-
D_3__Fungi.D_4__Mucoromycota.D_6__Glomeromycetes.D_7__Archaeosporales	2.58419			-
D_3__Fungi.D_4__Ascomycota.D_6__Lecanoromycetes.D_8__Lecanorales.D_9__Cladoniaceae.D_10__Cladonia	2.34531			-
D_3__Fungi.D_4__Ascomycota.D_6__Saccharomycetes.D_7__Saccharomycetales.D_8__Trigonopsidaceae	2.04427			-
D_3__Fungi.D_4__Ascomycota.D_7__Sordariomycetes.D_8__Xylariales.D_9__Amphisphaeriaceae.D_10__Pestalosphaeria	2.65706			-
D_3__Fungi.D_4__Ascomycota.D_7__Sordariomycetes.D_8__Diaporthales	3.35106			-
D_3__Fungi.D_4__Ascomycota.D_7__Eurotiomycetes.D_8__Chaetothyriales.D_9__Herpotrichiellaceae.D_10__Berlesiella	3.30435			-
D_3__Fungi.D_4__Ascomycota.D_7__Sordariomycetes.D_8__Hypocreales.D_9__Ophiocordycipitaceae.D_10__Polycephalomyces	1.77129			-
D_3__Fungi.D_4__Basidiomycota.D_6__Tremellomycetes.D_7__Tremellales.D_9__Tremellaceae	2.08569			-
D_3__Fungi.D_4__Rhizaria.D_5__Cercomonadidaenvironmentalsample	0			-
D_3__Fungi.D_4__Ascomycota.D_6__Pezizomycetes.D_7__Pezizales.D_9__Ascobolaceae.D_10__Saccobolus	1.47031			-
D_3__Fungi.D_4__Basidiomycota.D_6__Agaricomycetes.D_8__Polyporales.D_9__Fomitopsidaceae.D_10__Laetiporus	3.02654			-
D_3__Fungi.D_4__Ascomycota.D_7__Sordariomycetes.D_8__Coniochaetales.D_9__Coniochaetaceae.D_10__Coniochaeta	3.85852			-
D_3__Fungi.D_4__Ascomycota.D_7__Sordariomycetes.D_8__Hypocreales.D_9__Clavicipitaceae.D_10__Hypocrella	3.32531	GCont	3.06465	0.0323129
D_3__Fungi.D_4__Ascomycota.D_7__Dothideomycetes.D_8__Mytilinidiales	2.53094			-
D_3__Fungi.D_4__Ascomycota.D_6__Archaeorhizomycetes.D_7__Archaeorhizomycetales	0			-
D_3__Fungi.D_4__Basidiomycota.D_6__Agaricomycetes.D_8__Agaricales.D_9__Clavariaceae.D_10__Clavaria	0			-
D_3__Fungi.D_4__Ascomycota.D_6__Lecanoromycetes.D_8__Erysiphales	3.50064			-
D_3__Fungi.D_4__Ascomycota.D_7__Sordariomycetes.D_8__Hypocreales.D_9__Ophiocordycipitaceae.Other	2.90161			-
D_3__Fungi.D_4__Ascomycota.D_9__IncertaeSedis.D_10__Lecophagus	2.67436			-
D_3__Fungi.D_4__Mucoromycota.D_6__Glomeromycetes	2.98379			-
D_3__Fungi.D_4__Neocallimastigomycota.D_5__Neocallimastigomycetes.D_7__Neocallimastigales.D_8__Neocallimastigaceae.	2.28316			-
D_3__Fungi.D_4__Ascomycota.D_7__Dothideomycetes	3.69941			-
D_3__Fungi.D_4__Ascomycota.D_6__Pezizomycetes.D_7__Pezizales.D_9__Ascobolaceae.Ambiguous_taxa	4.06381	GCont	3.75091	0.0338949
D_3__Fungi.D_4__Basidiomycota.D_7__Exobasidiomycetes.D_8__Exobasidiales.D_9__IncertaeSedis.D_10__Moniliella	1.64633			-
D_3__Fungi.D_4__Ascomycota.D_7__Eurotiomycetes	5.02847			-
D_3__Fungi.D_4__Basidiomycota.D_6__Agaricomycetes.D_8__Agaricales.D_9__Cyphellaceae	3.41719			-
D_3__Fungi.D_4__Basidiomycota.D_6__Tremellomycetes.D_7__Tremellales.D_9__Tremellaceae.Ambiguous_taxa	1.6464			-
D_3__Fungi.D_4__Ascomycota.D_7__Eurotiomycetes.D_8__Chaetothyriales.D_9__Herpotrichiellaceae.D_10__Exophiala	1.16928			-
D_3__Fungi.D_4__Basidiomycota.D_6__Ustilaginomycetes	1.74327			-
D_3__Fungi.D_4__Ascomycota.D_7__Eurotiomycetes.D_8__Onygenales.D_9__Onygenaceae.D_10__Uncinocarpus	2.44797			-
D_3__Fungi.D_4__Ascomycota.D_7__Sordariomycetes.D_8__Hypocreales.D_9__Hypocreaceae	3.21843			-
D_3__Fungi.D_4__Mucoromycota.D_6__Mucorales	3.49143			-
D_3__Fungi.D_4__Mucoromycota	4.34934			-
D_3__Fungi.D_4__Chytridiomycota.D_6__Chytridiomycetes.D_7__Cladochytriales	3.69813	GNoCont	3.3765	0.0338949
D_3__Fungi.D_4__Ascomycota.D_7__Sordariomycetes.D_8__Magnaporthales.D_9__Magnaporthaceae	1.77134			-
D_3__Fungi.D_4__Zoopagomycota.D_6__Basidiobolomycetes.D_7__Basidiobolales.D_8__Basidiobolaceae	0			-
D_3__Fungi.D_4__Ascomycota.D_7__Leotiomycetes.D_8__Helotiales.D_9__Leotiaceae.D_10__Alatospora	1.34537			-
D_3__Fungi.D_4__Cryptomycota	3.75692			-
D_3__Peronosporomycetes.D_4__Halophytophthora	1.6464			-
D_3__Fungi.D_4__LKM15	3.73624			-
D_3__Fungi.D_4__Mucoromycota.D_6__Mucorales.D_7__Mucoraceae.D_8__Absidia	2.7007			-
D_3__Fungi.D_4__Zoopagomycota.D_7__Zoopagales	3.27642			-
D_3__Fungi.D_4__Ascomycota.D_7__Eurotiomycetes.D_8__Chaetothyriales.D_9__Herpotrichiellaceae.Other	2.95276	GCont	2.98695	0.0338949
D_3__Fungi.D_4__Ascomycota.D_7__Eurotiomycetes.D_8__Onygenales.D_9__Ajellomycetaceae.Ambiguous_taxa	1.9474			-
D_3__Fungi.D_4__Blastocladiomycota	3.43166			-
D_3__Fungi.D_4__IncertaeSedis.D_5__Kickxellomycotina.D_7__Kickxellales.D_8__Kickxellaceae	3.77019			-
D_3__Fungi.D_4__Zoopagomycota.D_7__Zoopagales.D_8__Cochlonemataceae	2.32304			-
D_3__Fungi.D_4__Mucoromycota.D_6__Mucorales.D_7__Mucoraceae.D_8__Apophysomyces	2.32303			-
D_3__Fungi.D_4__Mucoromycota.D_6__Glomeromycetes.D_7__Diversisporales	2.68773			-
D_3__Fungi.D_4__Ascomycota.D_6__Lecanoromycetes.D_8__IncertaeSedis	3.69941			-
D_3__Fungi.D_4__LKM15.Other	1.86821			-
D_3__Fungi.D_4__Basidiomycota.D_6__Tremellomycetes.D_7__Tremellales	4.46456			-
D_3__Fungi.D_4__Ascomycota.D_7__Sordariomycetes.D_8__Hypocreales.D_9__Bionectriaceae.D_10__Bionectria	2.96855			-
D_3__Fungi.D_4__Basidiomycota.D_6__Agaricomycetes.D_8__Agaricales.D_9__Niaceae.D_9__Niaceae	4.35772			-
D_3__Fungi.D_4__Chytridiomycota.D_6__Chytridiomycetes.D_7__Rhizophydiales	3.9008			-
D_3__Fungi.D_4__Ascomycota.D_7__Leotiomycetes.D_8__Helotiales.D_9__Helotiaceae.D_10__Neobulgaria	1.47031			-
D_3__Fungi.D_4__Ascomycota.D_7__Sordariomycetes.D_8__Xylariales.D_9__Diatrypaceae.D_10__Eutypa	2.66057			-
D_3__Fungi.D_4__Chytridiomycota.D_6__Monoblepharidomycetes.D_7__Monoblepharidales	3.23367	GNoCont	3.08879	0.0338949
D_3__Fungi.D_4__Mucoromycota.D_6__Mucorales.D_7__Mucoraceae.D_8__Sporodiniella	4.1428			-
D_3__Fungi.D_4__Mucoromycota.D_6__Mucorales.D_7__Mucoraceae.Other	1.16928			-
D_3__Fungi.D_4__Ascomycota.D_6__Arthoniomycetes	3.64633			-
D_3__Peronosporomycetes.Other.Other	3.47884			-
D_3__Fungi.D_4__Ascomycota.D_7__Sordariomycetes.D_8__Xylariales.D_9__Xylariaceae.D_10__Xylaria	1.16928			-
D_3__Fungi.D_4__Basidiomycota.D_6__Agaricomycetes.D_8__Polyporales.D_9__Sparassidaceae	1.16928			-
D_3__Fungi.D_4__Ascomycota.D_7__Eurotiomycetes.D_8__Eurotiales.D_9__Trichocomaceae.Other	1.16928			-
D_3__Fungi.D_4__Ascomycota.D_7__Sordariomycetes.D_8__Microascales.D_9__Halosphaeriaceae.D_10__Oceanitis	0			-
D_3__Fungi.D_4__Mucoromycota.D_6__Mucorales.D_7__Syncephalastraceae.D_8__Syncephalastrum	0			-
D_3__Fungi.D_4__Ascomycota.D_7__Saccharomycetes.D_8__Saccharomycetales	3.06131	GNoCont	3.15455	0.0338949
D_3__Fungi.D_4__Basidiomycota.D_7__Exobasidiomycetes	1.64633			-

## Sheet: Supplementary Table S3
Supplementary Table S3. LEfSe output obtained comparing bacterial OTUs of contaminated (TDcont) and noncontaminated (TDNoCont) soils of Trentola Ducenta site.
OTU_ID	LDA_score	Condition	LDA_score_corrected	p-value
Bacteria.Actinobacteria.Actinobacteria.Mycobacteriaceae.Mycobacterium.Other	3.5929	TDNoCont	3.18696	0.0338949
Bacteria.Firmicutes.Bacilli.Bacillaceae.Bacillus.Bacillussoli	3.46779	TDCont	3.13544	0.0338949
Bacteria.Bacteroidetes.Bacteroidia.Porphyromonadaceae	1.7276			-
Bacteria.Chloroflexi.Bljii12.FFCH4570	2.69764	TDNoCont	2.46994	0.0192544
Bacteria.Acidobacteria.Chloracidobacteria	4.39296			-
Bacteria.Proteobacteria.Deltaproteobacteria.Myxococcaceae	2.9034			-
Bacteria.Actinobacteria.Actinobacteria.Pseudonocardiaceae.Pseudonocardia.Other	3.39661	TDNoCont	3.00411	0.0338949
Bacteria.Proteobacteria.Alphaproteobacteria.Caulobacteraceae.Asticcacaulis.Asticcacaulisexcentricus	1.7276			-
Bacteria.Proteobacteria.Deltaproteobacteria.Desulfuromonadaceae.Desulfuromonas.	3.0495	TDCont	2.80243	0.0277078
Bacteria.Bacteroidetes.Flavobacteria.Other	2.57228			-
Bacteria.Nitrospirae.Nitrospira.Nitrospiraceae	3.94596			-
Bacteria.Actinobacteria.Actinobacteria.Intrasporangiaceae.Other.Other	3.7038	TDNoCont	3.15607	0.0338949
Bacteria.Thermotogae.Thermotogae.Thermotogaceae	1.85254			-
Bacteria.Proteobacteria.Alphaproteobacteria.Methylocystaceae.Methylopila.	2.02863			-
Bacteria.Fibrobacteres.Fibrobacteres	2.32966			-
Bacteria.SPAM.0319_6G9.Other.Other	3.75563	TDNoCont	3.2879	0.0338949
Bacteria.Verrucomicrobia.Verrucomicrobiae.Verrucomicrobiaceae.Prosthecobacter.Prosthecobactervanneervenii	0			-
Bacteria.Firmicutes.Clostridia.Peptococcaceae	2.57217			-
Bacteria.OP3.koll11.kpj58rc.Other.	0			-
Bacteria.Proteobacteria.Deltaproteobacteria.Polyangiaceae.Sorangium.Sorangiumcellulosum	2.02863			-
Bacteria.Actinobacteria.Actinobacteria.Thermomonosporaceae.Actinoallomurus.Other	2.02826			-
Bacteria.AD3.JG37_AG_4.Other.Other	0			-
Bacteria.Actinobacteria.Actinobacteria.Thermomonosporaceae.Actinocorallia.Actinocorallialongicatena	1.72686			-
Bacteria.Actinobacteria.Actinobacteria.Pseudonocardiaceae.Saccharopolyspora	2.99867	TDNoCont	2.67319	0.0277078
Bacteria.Chlamydiae.Chlamydiae.Rhabdochlamydiaceae.CandidatusRhabdochlamydia.	2.50575			-
Bacteria.Proteobacteria.Betaproteobacteria.Comamonadaceae.Ramlibacter.	3.57254	TDCont	3.11019	0.0338949
Bacteria.Verrucomicrobia.Opitutae	3.93959	TDCont	3.61313	0.0338949
Bacteria.Actinobacteria.Actinobacteria.Cryptosporangiaceae.Other.	2.32966	TDNoCont	2.55883	0.0192544
Bacteria.Proteobacteria.Alphaproteobacteria.Bradyrhizobiaceae.Other.Other	3.88596			-
Bacteria.Actinobacteria.Actinobacteria.Other	5.12018	TDNoCont	4.65919	0.0338949
Bacteria.Proteobacteria.Betaproteobacteria.Methylibium	3.00624			-
Bacteria.Proteobacteria.Alphaproteobacteria.Sphingomonadaceae.Sphingomonas	3.78052			-
Bacteria.Bacteroidetes.Sphingobacteria.Flexibacteraceae.Cytophaga.Cytophagahutchinsonii	0			-
Bacteria.OP3.PBS_25.Other	2.20472			-
Bacteria.Actinobacteria.Actinobacteria.Sporichthyaceae.Sporichthya	1.85254			-
Bacteria.Planctomycetes.C6.Other.Other	1.85254			-
Bacteria.Chlorobi.SM1H02	3.06972	TDCont	2.79054	0.0277078
Bacteria.Gemmatimonadetes.Gemmatimonadetes.Other	4.6343	TDNoCont	4.06577	0.0338949
Bacteria.Thermi.Deinococci.Deinococcaceae	2.20448			-
Bacteria.Verrucomicrobia.Methylacidiphilae.LD19.Other.	0			-
Bacteria.Acidobacteria.Acidobacteria	4.83465			-
Bacteria.Cyanobacteria.Other	3.40872			-
Bacteria.Firmicutes.Bacilli.Turicibacteraceae	0			-
Bacteria.Actinobacteria.Actinobacteria.Streptomycetaceae.Streptomyces.Streptomyceslanatus	2.55151	TDNoCont	2.31862	0.0192544
Bacteria.Firmicutes.Clostridia.Halanaerobiaceae.Other.	1.85254			-
Bacteria.NKB19.GN13.Other	2.02863			-
Bacteria.Actinobacteria.Actinobacteria.Micrococcaceae.Micrococcus	2.32966			-
Bacteria.Acidobacteria.Koribacteraceae.CandidatusKoribacter.CandidatusKoribacterversatilis	0			-
Bacteria.Nitrospirae.Nitrospira.Nitrospiraceae.Nitrospira	3.94596			-
Bacteria.Actinobacteria.Actinobacteria.Pseudonocardiaceae	3.7276	TDNoCont	3.2811	0.0338949
Bacteria.Chloroflexi.Chloroflexi	3.78196			-
Bacteria.Actinobacteria.Actinobacteria.Micromonosporaceae.Catellatospora.Catellatosporacitrea	2.80678	TDNoCont	2.53278	0.0277078
Bacteria.NC10.12_24	0			-
Bacteria.Actinobacteria.Actinobacteria.Streptosporangiaceae.Other.Other	2.80678			-
Bacteria.Proteobacteria.Betaproteobacteria.Comamonadaceae.Polaromonas	1.85254			-
Bacteria.Proteobacteria.Gammaproteobacteria.Xanthomonadaceae.Pseudoxanthomonas.Pseudoxanthomonasmexicana	2.98267			-
Bacteria.Planctomycetes.vadinHA49.Other.Other	2.50538			-
Bacteria.Chlamydiae.Chlamydiae.Parachlamydiaceae.Other	3.06992	TDCont	2.76504	0.0277078
Bacteria.Bacteroidetes.Sphingobacteria.Sphingobacteriaceae.Pedobacter.	2.15357			-
Bacteria.Proteobacteria.Alphaproteobacteria.Bradyrhizobiaceae	4.4346			-
Bacteria.Armatimonadetes.CH21	3.435	TDCont	3.08204	0.0338949
Bacteria.Actinobacteria.Actinobacteria.Geodermatophilaceae.Geodermatophilus	3.53378	TDNoCont	3.11401	0.0338949
Bacteria.Proteobacteria.Betaproteobacteria.Alcaligenaceae.Azohydromonas.Other	2.4546			-
Bacteria.Actinobacteria.Actinobacteria.Corynebacteriaceae.Corynebacterium.	0			-
Bacteria.Proteobacteria.Betaproteobacteria.Rhodocyclaceae.Dechloromonas.	1.7276			-
Bacteria.Actinobacteria.Actinobacteria.Actinosynnemataceae.Actinokineospora.Actinokineosporadiospyrosa	1.85254			-
Bacteria.Firmicutes.Bacilli.Planococcaceae.Paenisporosarcina.	2.63069	TDNoCont	2.27518	0.0277078
Bacteria.Firmicutes.Bacilli.Bacillaceae.Bacillus.Bacillusfumarioli	3.4436	TDNoCont	2.83503	0.0338949
Bacteria.Armatimonadetes.Other	1.7276			-
Bacteria.Actinobacteria.Actinobacteria.TK06	2.55151			-
Bacteria.Chloroflexi.Bljii12.AKYH910	2.4546			-
Bacteria.Proteobacteria.Betaproteobacteria.Burkholderiaceae.Burkholderia.Burkholderiaterricola	0			-
Bacteria.Proteobacteria.Gammaproteobacteria.Pseudomonadaceae.Pseudomonas.Pseudomonasalcaligenes	0			-
Bacteria.Chlorobi.BSV19.Other.Other.	2.95779	TDCont	2.67921	0.0277078
Bacteria.Proteobacteria.Deltaproteobacteria.Desulfobulbaceae.Desulfocapsa.	1.7276			-
Bacteria.Proteobacteria.Gammaproteobacteria.Legionellaceae.Legionella.	2.20448			-
Bacteria.Thermi.Deinococci.Deinococcaceae.Deinococcus.	2.20448			-
Bacteria.Actinobacteria.Actinobacteria.Pseudonocardiaceae.Amycolatopsis.	2.80678	TDNoCont	2.43611	0.0323129
Bacteria.Nitrospirae.Nitrospira.Nitrospiraceae.JG37_AG_70.	0			-
Archaea.Euryarchaeota.Thermoplasmata.Other	1.7276			-
Bacteria.Thermotogae.Thermotogae	1.85254			-
Bacteria.Firmicutes.Bacilli.Bacillaceae.Bacillus.Bacillusacidicola	2.50526			-
Bacteria.Firmicutes.Bacilli.Planococcaceae	3.51968			-
Bacteria.Actinobacteria.Actinobacteria.Solirubrobacteraceae.Other	4.37368	TDNoCont	3.96237	0.0338949
Bacteria.Proteobacteria.Betaproteobacteria.Comamonadaceae.Other	3.26751			-
Bacteria.Armatimonadetes.5B_18.Other	2.42642			-
Bacteria.Proteobacteria.Betaproteobacteria.Procabacteriaceae.Procabacter	0			-
Bacteria.Planctomycetes.vadinHA49	2.50538			-
Archaea.Euryarchaeota.Thermoplasmata.Other.Other.Other	1.7276			-
Bacteria.Proteobacteria.Gammaproteobacteria.Legionellaceae	2.32948			-
Bacteria.Planctomycetes.Planctomycea.Other	4.08915	TDCont	3.62601	0.0338949
Bacteria.Proteobacteria.Betaproteobacteria.Rhodocyclaceae	2.7276			-
Bacteria.Planctomycetes.Planctomycea.Other.Other	4.08345	TDCont	3.6091	0.0338949
Bacteria.Bacteroidetes.Sphingobacteria.Flexibacteraceae.Other	3.25884			-
Bacteria.Proteobacteria.Deltaproteobacteria.NB1_i.Other.	2.84149			-
Bacteria.Actinobacteria.Actinobacteria.Nocardioidaceae.Kribbella	3.15357			-
Bacteria.Bacteroidetes.Sphingobacteria.Sphingobacteriaceae.Other	3.25899	TDCont	2.86725	0.0338949
Bacteria.Proteobacteria.Betaproteobacteria.Comamonadaceae.Variovorax.Other	1.85254			-
Bacteria.Proteobacteria.Betaproteobacteria.Gallionellaceae.Gallionella	1.7276			-
Bacteria.Acidobacteria.Acidobacteria_5.Other	3.54694	TDCont	3.07858	0.0338949
Archaea.Euryarchaeota.Thermoplasmata	1.7276			-
Bacteria.Proteobacteria.Gammaproteobacteria.Legionellaceae.Other.Other	0			-
Bacteria.Actinobacteria.Actinobacteria.Nocardioidaceae.Aeromicrobium	3.40884			-
Bacteria.Planctomycetes.PW285.Other.Other.	2.42657			-
Bacteria.Firmicutes.Clostridia.Peptococcaceae.Other.	1.7276			-
Bacteria.Proteobacteria.Alphaproteobacteria.Methylocystaceae	3.10769			-
Bacteria.Firmicutes.Clostridia.Other	3.04936			-
Bacteria.Actinobacteria.Actinobacteria.Micrococcaceae.Other.Other	3.95975	TDNoCont	3.44874	0.0338949
Bacteria.Proteobacteria.Gammaproteobacteria.Xanthomonadaceae.Aquimonas	2.20472			-
Bacteria.Actinobacteria.Actinobacteria.Gordoniaceae	2.20472			-
Bacteria.Bacteroidetes.Sphingobacteria.Flexibacteraceae.Cytophaga	4.51132	TDCont	4.15944	0.0338949
Bacteria.Actinobacteria.Actinobacteria.Pseudonocardiaceae.Thermobispora.Thermobisporabispora	1.7276			-
Bacteria.SPAM.0319_6G9	3.75563	TDNoCont	3.30842	0.0338949
Bacteria.OP11.Other	2.02863			-
Bacteria.Proteobacteria.Deltaproteobacteria.Bdellovibrionaceae.Bdellovibrio	3.1424			-
Bacteria.Firmicutes.Clostridia.Peptococcaceae.Other	1.7276			-
Bacteria.Verrucomicrobia.Other.Other	1.72686			-
Bacteria.Proteobacteria.Alphaproteobacteria.Hyphomicrobiaceae.Devosia	3.74856	TDCont	3.31459	0.0338949
Bacteria.Bacteroidetes.Sphingobacteria.Flexibacteraceae.Adhaeribacter.	3.06969			-
Bacteria.Proteobacteria.Betaproteobacteria.Alcaligenaceae.Achromobacter	2.87368			-
Bacteria.Chloroflexi.Anaerolineae.Other.Other	3.87667	TDCont	3.47132	0.0338949
Bacteria.Planctomycetes.PW285.Other.Other	2.42657			-
Bacteria.Firmicutes.Clostridia.Lachnospiraceae.Other.Other	2.42627			-
Bacteria.Proteobacteria.Betaproteobacteria.Ideonella.Other.	0			-
Bacteria.Proteobacteria.Deltaproteobacteria.Haliangiaceae.Haliangium	2.50575			-
Bacteria.Chloroflexi.TK17.	4.01963			-
Bacteria.Proteobacteria.Deltaproteobacteria.Haliangiaceae.Haliangium.	2.50575			-
Bacteria.AD3.JG37_AG_4.Other.Other.	0			-
Bacteria.Chloroflexi.SOGA31.Other.Other	4.43687	TDNoCont	3.91815	0.0338949
Bacteria.Proteobacteria.Deltaproteobacteria.Cystobacteraceae	3.70987			-
Bacteria.Actinobacteria.Actinobacteria.Actinosynnemataceae.Other.Other	2.93172			-
Bacteria.Firmicutes.Clostridia.ClostridialesFamilyXI_IncertaeSedis.Sedimentibacter	2.02863			-
Bacteria.Actinobacteria.Actinobacteria.Cellulomonadaceae.Cellulomonas	2.63069			-
Bacteria.Proteobacteria.Alphaproteobacteria.Rhizobiaceae.Other	2.55151			-
Bacteria.Chloroflexi.Chloroflexi.Chloroflexaceae	2.75563			-
Bacteria.Firmicutes.Bacilli.Bacillaceae.Bacillus.Bacillusbarbaricus	3.15357			-
Bacteria.Proteobacteria.Betaproteobacteria	4.78128	TDCont	4.16654	0.0338949
Bacteria.Planctomycetes.agg27.Other.Other	3.34024	TDCont	2.94012	0.0338949
Bacteria.Actinobacteria.Actinobacteria.Geodermatophilaceae.Geodermatophilus.Geodermatophilusobscurus	1.72686			-
Bacteria.Proteobacteria.Alphaproteobacteria.Sphingomonadaceae.Sphingobium	2.20472			-
Bacteria.Bacteroidetes.Sphingobacteria.Niastella	2.63051			-
Bacteria.Chlamydiae.Chlamydiae.Parachlamydiaceae.Parachlamydia	2.50551			-
Bacteria.Actinobacteria.Actinobacteria.Other.Other.Other	5.12018	TDNoCont	4.62979	0.0338949
Bacteria.Actinobacteria.Actinobacteria.Thermomonosporaceae.Other	2.32966	TDNoCont	3.38658	0.0192544
Bacteria.Actinobacteria.Actinobacteria.Nocardioidaceae.Aeromicrobium.Aeromicrobiummarinum	2.02789			-
Bacteria.Firmicutes.Bacilli.Paenibacillaceae	3.67185			-
Bacteria.Actinobacteria.Actinobacteria.Glycomycetaceae.Other.	0			-
Bacteria.Proteobacteria.Gammaproteobacteria.Xanthomonadaceae.Lysobacter.Other	0			-
Bacteria.Chlamydiae.Chlamydiae.Parachlamydiaceae.CandidatusProtochlamydia	2.87362	TDCont	2.57816	0.0277078
Bacteria.GAL15	2.15357			-
Bacteria.Proteobacteria.Betaproteobacteria.Rhodocyclaceae.Methyloversatilis.	2.42657			-
Bacteria.Firmicutes.Bacilli.Paenibacillaceae.Paenibacillus.Paenibacilluschondroitinus	2.63051			-
Bacteria.Chloroflexi.Thermomicrobia.Other.Other.	4.1267	TDNoCont	3.78941	0.0338949
Bacteria.Actinobacteria.Actinobacteria.Sanguibacteraceae	1.7276			-
Bacteria.Proteobacteria.Betaproteobacteria.Alcaligenaceae.Azohydromonas	2.75563			-
Bacteria.Gemmatimonadetes.Gemmatimonadetes.Gemmatimonadaceae.Other.	4.27414	TDNoCont	3.91614	0.0338949
Bacteria.Actinobacteria.Actinobacteria.Promicromonosporaceae.Cellulosimicrobium.	1.72686			-
Bacteria.Firmicutes.Bacilli.Turicibacteraceae.Other.Other	0			-
Bacteria.WS6.WM1006.Other.Other	2.76893			-
Bacteria.Actinobacteria.Actinobacteria.CL500_29.Other.	3.91324	TDNoCont	3.21692	0.0338949
Bacteria.Firmicutes.Clostridia.Symbiobacteriaceae.Symbiobacterium.Other	2.20398			-
Bacteria.Cyanobacteria.S15B_MN24.Other.Other	3.2186			-
Bacteria.Proteobacteria.Gammaproteobacteria.Xanthomonadaceae.Luteimonas.	0			-
Bacteria.Proteobacteria.Alphaproteobacteria.Methylocystaceae.Methylosinus	2.50551			-
Bacteria.Gemmatimonadetes	4.81349	TDNoCont	4.2506	0.0338949
Bacteria.Acidobacteria.iii1_8	3.57253			-
Bacteria.Chlorobi.Other.Other	1.7276			-
Bacteria.Proteobacteria.Alphaproteobacteria.Sphingomonadaceae.Kaistobacter.	4.2677			-
Bacteria.Actinobacteria.Actinobacteria.Nocardioidaceae.Actinopolymorpha	2.99867			-
Bacteria.Chlamydiae.Chlamydiae.Chlamydiaceae.Other	2.02863			-
Bacteria.Firmicutes.Clostridia.Dehalobacteriaceae.Dehalobacterium.	2.02863			-
Bacteria.TM7.TM7_3.Rs_045	0			-
Bacteria.Firmicutes.Bacilli.Planococcaceae.Sporosarcina	2.85254			-
Bacteria.Chloroflexi.Chloroflexi.Herpetosiphonaceae	2.20472			-
Bacteria.Proteobacteria.Deltaproteobacteria.NB1_i	2.84149			-
Bacteria.Planctomycetes.Planctomycea.Planctomycetaceae	3.69581	TDCont	3.29803	0.0338949
Bacteria.Firmicutes.Bacilli.Paenibacillaceae.Paenibacillus.Bacillusmucilaginosus	2.32966			-
Bacteria.Actinobacteria.Actinobacteria.Pseudonocardiaceae.Pseudonocardia	3.4436	TDNoCont	3.03859	0.0338949
Bacteria.Proteobacteria.Alphaproteobacteria.Phyllobacteriaceae.Mesorhizobium.	3.61948	TDCont	3.1071	0.0338949
Bacteria.Firmicutes.Bacilli.Bacillaceae.Bacillus.Bacillushumi	2.32966			-
Bacteria.Actinobacteria.Actinobacteria.Nocardiopsaceae.Other	2.02863			-
Bacteria.Verrucomicrobia.Verrucomicrobiae.Verrucomicrobiaceae.Prosthecobacter.Other	2.02789			-
Bacteria.Verrucomicrobia.Verrucomicrobiae.Other.Other.Other	4.12185	TDCont	3.79291	0.0338949
Bacteria.Actinobacteria.Actinobacteria.Acidimicrobiaceae	2.15357			-
Other.Other.Other.Other	4.05378			-
Bacteria.SM2F11	3.36083	TDCont	3.03189	0.0338949
Bacteria.Firmicutes.Other.Other.Other.Other	2.69764			-
Bacteria.Actinobacteria.Actinobacteria.Micrococcaceae.Micrococcus.Micrococcusluteus	2.32966			-
Bacteria.Proteobacteria.Betaproteobacteria.Rubrivivax.Other	2.20472			-
Bacteria.Proteobacteria.Betaproteobacteria.Burkholderiaceae.Other.Other	2.42642			-
Bacteria.Proteobacteria.Alphaproteobacteria.Hyphomonadaceae.Other.	3.73603	TDCont	3.41656	0.0338949
Bacteria.Firmicutes.Bacilli.Bacillaceae.Pontibacillus	3.10781			-
Bacteria.Proteobacteria.Gammaproteobacteria.Xanthomonadaceae.Dokdonella.	2.63041			-
Bacteria.Spirochaetes.Leptospirae.Leptospiraceae.Leptospira.	0			-
Bacteria.Proteobacteria.Alphaproteobacteria.Caulobacteraceae.Caulobacter	2.50575			-
Bacteria.Actinobacteria.Actinobacteria.EB1017.Other.	3.60841	TDNoCont	2.9575	0.0338949
Bacteria.Planctomycetes.Other.Other	2.32948			-
Bacteria.Proteobacteria.Gammaproteobacteria.Alteromonadaceae.HB2_32_21	0			-
Bacteria.Actinobacteria.Actinobacteria.Pseudonocardiaceae.Other.Other	2.76899			-
Bacteria.Actinobacteria.Actinobacteria.Streptomycetaceae.Streptomyces.Other	4.29187	TDNoCont	3.77894	0.0338949
Bacteria.ABY1_OD1	3.06999	TDCont	2.79081	0.0277078
Bacteria.Chloroflexi.Bljii12.Dolo_23.Other	2.4546			-
Bacteria.Chloroflexi.Chloroflexi_4.Other.Other	2.57238			-
Bacteria.Firmicutes.Clostridia.ClostridialesFamilyXIII_IncertaeSedis.Eubacterium	1.7276			-
Bacteria.Proteobacteria.Alphaproteobacteria.Acetobacteraceae.Roseomonas.Other	2.20448			-
Bacteria.Bacteroidetes.Sphingobacteria.Sphingobacteriaceae	3.2838	TDCont	2.81737	0.0338949
Bacteria.TM6	2.02863			-
Bacteria.TM7	3.94234	TDCont	3.60454	0.0338949
Bacteria.Chloroflexi.Chloroflexi.Kouleothrixaceae.Kouleothrix	2.55151			-
Bacteria.Actinobacteria.Actinobacteria.Glycomycetaceae	2.55151			-
Bacteria.Fibrobacteres.Fibrobacteres.Fibrobacteraceae.Fibrobacter	2.32966			-
Bacteria.Bacteroidetes.Sphingobacteria.Segetibacter	0			-
Bacteria.Actinobacteria.Actinobacteria.Microthrixaceae.	2.63032			-
Bacteria.WS3.PRR_12.Other	3.39028			-
Bacteria.Proteobacteria.Gammaproteobacteria.Xanthomonadaceae.Thermomonas.	3.05666	TDNoCont	2.35728	0.0338949
Bacteria.Thermotogae.Thermotogae.Thermotogaceae.Other.Other	1.85254			-
Bacteria.Proteobacteria.Deltaproteobacteria.Polyangiaceae.Sorangium.Other	2.6816			-
Bacteria.Bacteroidetes.Sphingobacteria.Chitinophaga	2.80666			-
Bacteria.Firmicutes.Bacilli.Thermoactinomycetaceae.Mechercharimyces.	1.72686			-
Bacteria.Proteobacteria.Alphaproteobacteria.Sphingomonadaceae.Blastomonas	2.15357			-
Bacteria.Chloroflexi.Bljii12.5B_12.Other	2.32929			-
Bacteria.WS6.WM1006.Other	2.76893			-
Bacteria.Firmicutes.Bacilli.Bacillaceae.Bacillus.Bacillusflexus	3.92809	TDNoCont	3.29611	0.0338949
Bacteria.Proteobacteria.Alphaproteobacteria.Sphingomonadaceae.Novosphingobium.Other	2.98271			-
Bacteria.Proteobacteria.Gammaproteobacteria.Xanthomonadaceae.Arenimonas.	2.80666	TDCont	2.47692	0.0323129
Bacteria.Verrucomicrobia.Spartobacteria.Spartobacteriaceae.Chthoniobacter.	3.55997			-
Bacteria.Proteobacteria.Gammaproteobacteria.Sinobacteraceae.Nevskia	2.5727			-
Bacteria.NKB19.GN13.Other.Other	2.02863			-
Bacteria.Proteobacteria.Alphaproteobacteria.Phyllobacteriaceae.Other.Other	3.90052	TDCont	3.33222	0.0338949
Bacteria.Proteobacteria.Deltaproteobacteria.Polyangiaceae.Sorangium	2.76879			-
Bacteria.Proteobacteria.Deltaproteobacteria.Bdellovibrionaceae.Other	2.50563	TDCont	2.50003	0.0277078
Bacteria.OP11.OP11_4.Other	2.6306			-
Bacteria.Proteobacteria.Alphaproteobacteria.Sphingomonadaceae.Other	3.4436			-
Bacteria.Proteobacteria.Alphaproteobacteria.Hyphomonadaceae.Maricaulis	1.7276			-
Bacteria.Acidobacteria.Koribacteraceae.Other	2.15357			-
Bacteria.Actinobacteria.Actinobacteria.Sporichthyaceae	1.85254			-
Bacteria.Actinobacteria.Actinobacteria.Iamiaceae.Other.Other	3.2997			-
Bacteria.Firmicutes.Bacilli.Haloplasmataceae.Other.	1.7276			-
Bacteria.Actinobacteria.Actinobacteria.Cellulomonadaceae	2.69764			-
Bacteria.Proteobacteria.Alphaproteobacteria.Rhizobiaceae.Ensifer	3.31853	TDCont	2.98441	0.0338949
Bacteria.Firmicutes.Bacilli.Thermoactinomycetaceae	3.19496			-
Bacteria.Proteobacteria.Deltaproteobacteria.Geobacteraceae.Geobacter	3.40877	TDCont	3.0467	0.0338949
Bacteria.Actinobacteria.Actinobacteria.Micrococcaceae.Arthrobacter.Other	4.48601	TDNoCont	4.04966	0.0338949
Bacteria.Firmicutes.Bacilli.Paenibacillaceae.Paenibacillus.Paenibacillusturicensis	1.85254			-
Bacteria.Chloroflexi.Anaerolineae.Caldilineaceae.Other	2.15357			-
Bacteria.Chlamydiae.Chlamydiae.Parachlamydiaceae.Parachlamydia.Parachlamydiaacanthamoebae	2.50551			-
Bacteria.Firmicutes.Bacilli.Sporolactobacillaceae.Sporolactobacillus.	2.02789			-
Bacteria.Chloroflexi.Chloroflexi_4.Other.Other.	2.57238			-
Bacteria.Chloroflexi.Anaerolineae.S47	2.32966			-
Bacteria.TM7.TM7_1.Other.Other.	3.84475	TDCont	3.50861	0.0338949
Bacteria.Armatimonadetes.Chthonomonadetes.Chthonomonadaceae	2.72753	TDCont	2.43375	0.0277078
Bacteria.Firmicutes.Bacilli.Turicibacteraceae.Other	0			-
Bacteria.Firmicutes.Clostridia.Sulfobacillaceae	1.85254			-
Bacteria.Firmicutes.Bacilli.Bacillaceae.Bacillus.Bacillusfirmus	2.85254			-
Bacteria.Proteobacteria.Betaproteobacteria.Alcaligenaceae.Other.Other	2.80672			-
Bacteria.Proteobacteria.Betaproteobacteria.Comamonadaceae.Variovorax	2.32966			-
Bacteria.Actinobacteria.Actinobacteria.Microthrixaceae..	2.63032			-
Bacteria.Proteobacteria.Deltaproteobacteria.Haliangiaceae.Other	3.82437	TDCont	3.06672	0.0338949
Bacteria.Chloroflexi.Bljii12.AKYH910.Other	2.4546			-
Bacteria.Proteobacteria.Betaproteobacteria.Gallionellaceae	2.84154			-
Bacteria.Acidobacteria.Koribacteraceae.CandidatusKoribacter.Other	2.55151			-
Bacteria.Proteobacteria.Betaproteobacteria.Burkholderiaceae	2.98271			-
Bacteria.Actinobacteria.Actinobacteria.Nocardiaceae.	2.02863			-
Bacteria.Chloroflexi.Bljii12.5B_12	2.32929			-
Bacteria.OP11.OP11_4	2.6306			-
Bacteria.Proteobacteria.Betaproteobacteria.Hydrogenophilaceae.Other	2.02826			-
Bacteria.Actinobacteria.Actinobacteria.Patulibacteraceae.Other.Other	4.05666	TDNoCont	3.67702	0.0338949
Bacteria.Firmicutes.Clostridia.Symbiobacteriaceae.Other.Other	1.85254			-
Bacteria.Actinobacteria.Actinobacteria.Thermomonosporaceae.Actinoallomurus	2.02826			-
Bacteria.Firmicutes.Clostridia.Lachnospiraceae.Coprococcus	2.57238			-
Bacteria.Proteobacteria.Betaproteobacteria.Comamonadaceae.Hylemonella.	2.68168			-
Bacteria.Proteobacteria.Alphaproteobacteria.Bradyrhizobiaceae.Bosea	2.63069			-
Bacteria.Actinobacteria.Actinobacteria.Microbacteriaceae.Microbacterium.Microbacteriumginsengisoli	1.85254			-
Bacteria.Actinobacteria.Actinobacteria.Frankiaceae.Other.Other	2.32966			-
Bacteria.Proteobacteria.Deltaproteobacteria.Geobacteraceae	3.41771	TDCont	3.05257	0.0338949
Bacteria.Firmicutes.Clostridia.Veillonellaceae	2.42642			-
Bacteria.Firmicutes.Bacilli.Turicibacteraceae.Turicibacter.	0			-
Bacteria.Proteobacteria.Alphaproteobacteria.Brucellaceae.	2.02789			-
Bacteria.Actinobacteria.Actinobacteria.Kineosporiaceae.Other.	2.4546	TDNoCont	2.65542	0.0192544
Bacteria.Acidobacteria.Solibacteres.Solibacteraceae.CandidatusSolibacter.CandidatusSolibacterusitatus	2.63051			-
Bacteria.Firmicutes.Clostridia.ClostridialesFamilyXII_IncertaeSedis.Fusibacter	1.7276			-
Bacteria.TM7.TM7_3.A29.Other.	2.32966			-
Bacteria.OP3	2.42657			-
Bacteria.Proteobacteria.Alphaproteobacteria.Rhodobacteraceae.Rubellimicrobium	2.93144			-
Bacteria.Bacteroidetes.Flavobacteria.Flavobacteriaceae.Other.Other	0			-
Bacteria.Actinobacteria.Actinobacteria.Acidimicrobiaceae.Other.Other	1.85254			-
Bacteria.Proteobacteria.Deltaproteobacteria.Polyangiaceae.Chondromyces	1.85254			-
Bacteria.Firmicutes.Bacilli.Paenibacillaceae.Cohnella	2.42642			-
Bacteria.Proteobacteria.Gammaproteobacteria.Xanthomonadaceae.Arenimonas	2.80666	TDCont	2.47643	0.0323129
Bacteria.Planctomycetes.ODP123.Other.Other	1.7276			-
Bacteria.Firmicutes.Bacilli.Paenibacillaceae.Ammoniphilus	2.84132			-
Bacteria.Proteobacteria.Gammaproteobacteria.Xanthomonadaceae.Lysobacter	3.66188	TDCont	3.18922	0.0338949
Bacteria.Firmicutes.Bacilli.Bacillaceae.Bacillus.Bacillusamyloliquefaciens	2.4546			-
Bacteria.Firmicutes.Clostridia.Eubacteriaceae.Other.	1.7276			-
Bacteria.Proteobacteria.Gammaproteobacteria.Sinobacteraceae.Hydrocarboniphaga	2.63069			-
Bacteria.Fibrobacteres.Fibrobacteres.Fibrobacteraceae.Fibrobacter.Fibrobacterintestinalis	1.85254			-
Bacteria.Proteobacteria.Alphaproteobacteria.Methylobacteriaceae.Methylobacterium.Methylobacteriumadhaesivum	1.85254			-
Bacteria.Proteobacteria.Betaproteobacteria.Gallionellaceae.Gallionella.	1.7276			-
Bacteria.Chloroflexi.Bljii12.Other	2.15357			-
Bacteria.Proteobacteria.Alphaproteobacteria.Methylocystaceae.Methylopila	2.02863			-
Bacteria.Proteobacteria.Alphaproteobacteria.Acetobacteraceae	3.4436	TDNoCont	3.02798	0.0338949
Bacteria.Chlorobi.Ignavibacteria	2.72701			-
Bacteria.Actinobacteria.Actinobacteria.Intrasporangiaceae.Phycicoccus.	3.23275	TDNoCont	2.88122	0.0277078
Bacteria.SPAM.FFCH6980.Other.Other	2.96648			-
Bacteria.Bacteroidetes.Sphingobacteria.Niastella.	2.63051			-
Bacteria.Firmicutes.Clostridia.Clostridiaceae.Alkaliphilus	1.85254			-
Bacteria.Spirochaetes.Leptospirae.Leptospiraceae.Other.	2.02826			-
Bacteria.Armatimonadetes.Chthonomonadetes.Chthonomonadaceae.Other	2.72753	TDCont	2.44696	0.0277078
Bacteria.Verrucomicrobia.Verrucomicrobiae.Verrucomicrobiasubdivision3.Other	3.12539			-
Bacteria.Spirochaetes.Spirochaetes.Spirochaetaceae.Other.	1.7276			-
Bacteria.Actinobacteria.Actinobacteria.Nocardioidaceae.Other	4.34669	TDNoCont	3.68427	0.0338949
Bacteria.Proteobacteria.Alphaproteobacteria.Caulobacteraceae.Phenylobacterium	2.99867			-
Bacteria.Bacteroidetes.Flavobacteria.Other.Other.Other	2.57228			-
Bacteria.Chloroflexi.Chloroflexi_4.Other	2.57238			-
Bacteria.Actinobacteria.Actinobacteria.Propionibacteriaceae.Microlunatus.	2.15357			-
Bacteria.Proteobacteria.Deltaproteobacteria.Haliangiaceae.Other.Other	3.82437	TDCont	2.95863	0.0338949
Bacteria.Chloroflexi.Chloroflexi.Kouleothrixaceae.Other	3.57682	TDNoCont	3.22594	0.0338949
Bacteria.Bacteroidetes.Sphingobacteria.Chitinophaga.Chitinophagaarvensicola	1.72686			-
Bacteria.Proteobacteria.Alphaproteobacteria.Rhodospirillaceae.Inquilinus.	2.20472			-
Bacteria.Proteobacteria.Betaproteobacteria.Nitrosomonadaceae.Nitrosomonas	2.68151			-
Bacteria.Actinobacteria.Actinobacteria.Actinosynnemataceae.Actinokineospora	1.85254			-
Bacteria.Proteobacteria.Betaproteobacteria.Nitrosomonadaceae.Nitrosomonas.	2.68151			-
Bacteria.Proteobacteria.Gammaproteobacteria.Enterobacteriaceae.Other.Other	1.7276			-
Bacteria.Firmicutes.Clostridia.Other.Other	3.04936			-
Bacteria.Proteobacteria.Alphaproteobacteria.Xanthobacteraceae	3.08299	TDNoCont	2.72212	0.0338949
Bacteria.Cyanobacteria.Nostocophycideae.Nostocaceae.Other.Other	2.15357			-
Bacteria.Proteobacteria.Deltaproteobacteria.Myxococcaceae.Myxococcus.	2.63069			-
Bacteria.Actinobacteria.Actinobacteria.Propionibacteriaceae	2.95792			-
Bacteria.Firmicutes.Clostridia.Eubacteriaceae	1.7276			-
Bacteria.Verrucomicrobia.Opitutae.Opitutaceae.Opitutus	3.51268	TDCont	3.15329	0.0338949
Bacteria.Proteobacteria.Alphaproteobacteria.Brucellaceae.Ochrobactrum	0			-
Bacteria.Chloroflexi.TK17	4.01963			-
Bacteria.Actinobacteria.Actinobacteria.Microbacteriaceae.Agrococcus	1.7276			-
Bacteria.Actinobacteria.Actinobacteria.Solirubrobacteraceae.Other.Other	4.37368	TDNoCont	3.96584	0.0338949
Bacteria.Chlamydiae.Chlamydiae.Other.Other	2.80654			-
Bacteria.Bacteroidetes.Sphingobacteria.Flexibacteraceae	4.55284	TDCont	4.19029	0.0338949
Bacteria.Proteobacteria.Alphaproteobacteria.Methylocystaceae.Other.Other	2.93163			-
Bacteria.Spirochaetes.Leptospirae.Leptospiraceae.Leptonema	1.7276			-
Bacteria.OP3.koll11.Other.Other	2.02863			-
Bacteria.Proteobacteria.Deltaproteobacteria.Desulfobulbaceae	2.02826			-
Bacteria.Spirochaetes.Leptospirae.Leptospiraceae.Leptonema.Leptonemaillini	1.7276			-
Bacteria.Acidobacteria.Acidobacteria_5.Other.Other.	3.54694	TDCont	3.12185	0.0338949
Bacteria.Actinobacteria.Actinobacteria.Micromonosporaceae.Virgisporangium	2.80678			-
Bacteria.Firmicutes.Bacilli.Haloplasmataceae	1.7276			-
Bacteria.Actinobacteria.Actinobacteria.Nocardioidaceae.Pimelobacter.	3.12536			-
Bacteria.Proteobacteria.Alphaproteobacteria.Rhodobacteraceae.Rubellimicrobium.Rubellimicrobiumthermophilum	0			-
Bacteria.Cyanobacteria.S15B_MN24	3.2186			-
Bacteria.Planctomycetes.Phycisphaerae.Phycisphaeraceae.Other	0			-
Bacteria.Planctomycetes.Koll_18	0			-
Bacteria.Firmicutes.Other	2.69764			-
Bacteria.Actinobacteria.Actinobacteria.Nocardioidaceae.Aeromicrobium.Other	3.40884			-
Bacteria.Firmicutes.Bacilli.Paenibacillaceae.Paenibacillus.Paenibacillusvalidus	1.7276			-
Bacteria.Proteobacteria.Betaproteobacteria.Burkholderiaceae.Burkholderia.Burkholderiagraminis	2.15357			-
Bacteria.Firmicutes.Clostridia.Ruminococcaceae.Acetivibrio	2.02826			-
Bacteria.Armatimonadetes.Other.Other	1.7276			-
Bacteria.Actinobacteria.Actinobacteria.wb1_P06	1.85254			-
Bacteria.Firmicutes.Clostridia.Sulfobacillaceae.Thermaerobacter	1.85254			-
Bacteria.Proteobacteria.Alphaproteobacteria.Xanthobacteraceae.Xanthobacter.	0			-
Bacteria.Proteobacteria.Gammaproteobacteria.Enterobacteriaceae.Leclercia.	2.15357			-
Bacteria.Firmicutes.Bacilli.Staphylococcaceae.Staphylococcus	2.02826			-
Bacteria.TM7.TM7_3.A29.Other	2.32966			-
Bacteria.Bacteroidetes.Flavobacteria.Flavobacteriaceae	3.40881			-
Bacteria.TM7.TM7_1.Other.Other	3.84475	TDCont	3.52215	0.0338949
Bacteria.Proteobacteria.Alphaproteobacteria.Methylobacteriaceae.Methylobacterium.Other	2.15357			-
Bacteria.Tenericutes.Erysipelotrichi.Erysipelotrichaceae	1.85254			-
Bacteria.Acidobacteria.Solibacteres.Solibacteraceae	4.08342	TDCont	3.51602	0.0338949
Bacteria.Actinobacteria.Actinobacteria.AKIW874.Other	2.84115			-
Bacteria.Proteobacteria.Gammaproteobacteria.211ds20.Other.	2.98271			-
Bacteria.Proteobacteria.Betaproteobacteria.Burkholderiaceae.Burkholderia	2.15357			-
Bacteria.Chloroflexi.Anaerolineae.Anaerolinaceae.Anaerolinea	2.87315			-
Bacteria.Planctomycetes.vadinHA49.Other.Other.	2.50538			-
Bacteria.Actinobacteria.Actinobacteria.Geodermatophilaceae.Geodermatophilus.Other	3.53378	TDNoCont	3.08704	0.0338949
Bacteria.Bacteroidetes.Flavobacteria.Cryomorphaceae.Other.	2.20472			-
Bacteria.Armatimonadetes.SJA_176	2.42613			-
Bacteria.Spirochaetes.Spirochaetes.Spirochaetaceae.TM3	2.20448			-
Bacteria.Proteobacteria.Deltaproteobacteria.Desulfuromonadaceae.Desulfuromonas	3.0495	TDCont	2.76859	0.0277078
Bacteria.Proteobacteria.Alphaproteobacteria.Bradyrhizobiaceae.Rhodopseudomonas	2.63041			-
Bacteria.TM6.SJA_4	2.02863			-
Bacteria.Bacteroidetes.Sphingobacteria.Flexibacteraceae.Adhaeribacter	3.06969			-
Bacteria.Proteobacteria.Deltaproteobacteria.Desulfobulbaceae.Desulfobulbus	1.72686			-
Bacteria.Verrucomicrobia.Verrucomicrobiae.Verrucomicrobiaceae.Other	3.02845	TDCont	2.6599	0.0323129
Bacteria.Nitrospirae.Nitrospira.Other	2.20448			-
Bacteria.WPS_2	1.85254			-
Bacteria.Chloroflexi.Bljii12.Dolo_23.Other.	2.4546			-
Bacteria.Proteobacteria.Other.Other	3.21887			-
Bacteria.Actinobacteria.Actinobacteria.Pseudonocardiaceae.Jiangella	2.15357			-
Bacteria.Chloroflexi.Chloroflexi.Other	2.96648			-
Bacteria.Verrucomicrobia.Opitutae.Opitutaceae.Other	3.63059	TDCont	3.29831	0.0323129
Bacteria.Bacteroidetes.Sphingobacteria.Flammeovirgaceae	3.18985			-
Bacteria.Proteobacteria.Gammaproteobacteria.Pseudomonadaceae.Pseudomonas.Pseudomonasumsongensis	2.80678			-
Bacteria.Proteobacteria.Betaproteobacteria.Burkholderiaceae.Other	2.42642			-
Bacteria.WS6.WM1006	2.76893			-
Bacteria.Proteobacteria.Alphaproteobacteria.Rhizobiaceae.Agrobacterium.Other	2.80678			-
Bacteria.Proteobacteria.Gammaproteobacteria.Enterobacteriaceae.Leclercia	2.15357			-
Bacteria.Proteobacteria.Alphaproteobacteria.Xanthobacteraceae.Xanthobacter	0			-
Bacteria.Verrucomicrobia.Methylacidiphilae.LD19.Other	0			-
Bacteria.Firmicutes.Clostridia.Veillonellaceae.Sporotalea	2.42642			-
Bacteria.Actinobacteria.Actinobacteria.Actinopolysporaceae.Other	2.32966			-
Bacteria.Proteobacteria.Gammaproteobacteria.Coxiellaceae.Rickettsiella	1.7276			-
Bacteria.Planctomycetes.Planctomycea	4.6065	TDCont	4.07068	0.0338949
Bacteria.CCM11b	2.63069	TDNoCont	2.15513	0.0338949
Bacteria.Proteobacteria.Alphaproteobacteria.Caulobacteraceae.Caulobacter.Other	2.42657			-
Archaea.Euryarchaeota.Methanomicrobia	1.72686			-
Bacteria.Proteobacteria.Gammaproteobacteria.Sinobacteraceae	4.73473	TDCont	4.28924	0.0338949
Bacteria.Actinobacteria.Actinobacteria.Geodermatophilaceae.Modestobacter.	3.13129	TDNoCont	2.87199	0.0192544
Bacteria.Acidobacteria.iii1_8.Other.Other.	3.57253			-
Bacteria.Firmicutes.Clostridia.ClostridialesFamilyXII_IncertaeSedis	1.7276			-
Bacteria.Armatimonadetes.CH21.Other.Other.	3.435	TDCont	3.09416	0.0338949
Bacteria.Proteobacteria.Alphaproteobacteria.Sphingomonadaceae.Sphingopyxis.Sphingopyxisalaskensis	2.8066			-
Bacteria.Planctomycetes.Planctomycea.Pirellulaceae.Pirellula.Pirellulastaleyi	1.7276			-
Bacteria.Planctomycetes.Koll_18.Other	0			-
Bacteria.Proteobacteria.Alphaproteobacteria.Sphingomonadaceae.Sphingomonas.Caulobacterleidyia	1.85254			-
Bacteria.Proteobacteria.Other.Other.Other	3.21887			-
Bacteria.Planctomycetes.agg27.Other	3.34024	TDCont	2.92553	0.0338949
Bacteria.Chlorobi.SJA_28.Other.Other	2.50526			-
Bacteria.Proteobacteria.Deltaproteobacteria.Myxococcaceae.Anaeromyxobacter.Anaeromyxobactersp_Fw109_5	1.85254			-
Bacteria.Planctomycetes.Other	2.32948			-
Bacteria.Proteobacteria.Deltaproteobacteria.Other.Other	4.31057	TDCont	3.77009	0.0338949
Bacteria.Chloroflexi.Chloroflexi.Other.Other.Other	2.96648			-
Bacteria.WS3.PRR_12.PRR_10.Other	3.2837	TDCont	2.8669	0.0338949
Bacteria.Proteobacteria.Deltaproteobacteria.Geobacteraceae.Other	1.72686			-
Bacteria.Proteobacteria.Gammaproteobacteria.Ectothiorhodospiraceae	2.84097			-
Bacteria.Proteobacteria.Alphaproteobacteria.Rhodobacteraceae.Paracoccus.	1.85254			-
Bacteria.Actinobacteria.Actinobacteria.Iamiaceae.Iamia.	3.40884			-
Bacteria.Planctomycetes.Planctomycea.Other.Other.Other	4.08345	TDCont	3.62056	0.0338949
Bacteria.Proteobacteria.Gammaproteobacteria.Methylococcaceae.Methylocaldum.	1.85254			-
Bacteria.Actinobacteria.Actinobacteria.Cellulomonadaceae.Cellulomonas.Other	2.63069			-
Bacteria.Proteobacteria.Alphaproteobacteria.Rhodobacteraceae.Amaricoccus.	3.72747			-
Bacteria.Actinobacteria.Actinobacteria.Pseudonocardiaceae.Jiangella.	2.15357			-
Bacteria.Proteobacteria.Alphaproteobacteria.Sphingomonadaceae.Sphingosinicella.Sphingosinicellamicrocystinivorans	1.7276			-
Bacteria.Chloroflexi.Bljii12.5B_12.Other.	2.32929			-
Bacteria.Firmicutes.Clostridia.Ruminococcaceae.Other.Other	2.02789			-
Bacteria.Proteobacteria.Betaproteobacteria.Oxalobacteraceae.Other.Other	3.06986			-
Bacteria.Proteobacteria.Gammaproteobacteria.Coxiellaceae.Rickettsiella.Rickettsiellagrylli	1.7276			-
Bacteria.Actinobacteria.Actinobacteria.Promicromonosporaceae.Xylanimicrobium.	2.02863			-
Bacteria.Actinobacteria.Actinobacteria.Geodermatophilaceae	4.45568	TDNoCont	4.09398	0.0338949
Bacteria.Chloroflexi.Chloroflexi.Roseiflexaceae.Roseiflexus.Other	2.15357			-
Bacteria.Firmicutes.Clostridia.Clostridiaceae.Alkaliphilus.Alkaliphilustransvaalensis	1.85254			-
Bacteria.Acidobacteria.BPC102.Other.Other	0			-
Bacteria.Proteobacteria.Alphaproteobacteria.Caulobacteraceae.Caulobacter.Caulobacterfusiformis	1.7276			-
Bacteria.Acidobacteria.BPC102.Other.Other.	0			-
Bacteria.Chloroflexi.Chloroflexi.Herpetosiphonaceae.Herpetosiphon	2.20472			-
Bacteria.Chloroflexi.Bljii12.Other.Other.Other	2.15357			-
Bacteria.NC10.12_24.Other	0			-
Bacteria.Proteobacteria.Alphaproteobacteria.Phyllobacteriaceae.Parvibaculum.	0			-
Bacteria.Proteobacteria.Alphaproteobacteria.Phyllobacteriaceae.Parvibaculum	0			-
Bacteria.Proteobacteria.Alphaproteobacteria.Beijerinckiaceae.	1.85254			-
Bacteria.Proteobacteria.Alphaproteobacteria.Rhodobacteraceae.Rhodobacter	1.72686			-
Bacteria.Proteobacteria.Gammaproteobacteria.Xanthomonadaceae.Rhodanobacter	0			-
Bacteria.Proteobacteria.Gammaproteobacteria.Other	3.96543	TDCont	3.5456	0.0338949
Bacteria.Proteobacteria.Deltaproteobacteria.NB1_i.Other	2.84149			-
Bacteria.Proteobacteria.Gammaproteobacteria.Chromatiaceae.Other	0			-
Bacteria.TM7.TM7_3.Other.Other.Other	3.12551	TDCont	2.79928	0.0277078
Bacteria.Proteobacteria.Gammaproteobacteria.Sinobacteraceae.Steroidobacter.	4.04334	TDCont	3.52304	0.0338949
Bacteria.Planctomycetes.Phycisphaerae	4.35376	TDCont	3.80981	0.0338949
Archaea.Euryarchaeota.Thermoplasmata.WCHD3_02	0			-
Bacteria.Chlorobi.Other	1.7276			-
Bacteria.Proteobacteria.Alphaproteobacteria.Rhodobacteraceae.Other	2.32966			-
Bacteria.Proteobacteria.Alphaproteobacteria.Sphingomonadaceae.Sphingopyxis	2.8066			-
Bacteria.Firmicutes.Bacilli.Other	2.80678	TDNoCont	2.35443	0.0338949
Bacteria.Proteobacteria.Alphaproteobacteria.Rhodospirillaceae.Other.Other	4.45412	TDCont	3.798	0.0338949
Bacteria.Actinobacteria.Actinobacteria.Cryptosporangiaceae	2.55151	TDNoCont	2.31587	0.0192544
Bacteria.Planctomycetes.Planctomycea.Isosphaeraceae	3.19496	TDNoCont	2.823	0.0338949
Bacteria.Chlorobi.SM1B09	3.28374	TDCont	2.92966	0.0338949
Bacteria.Proteobacteria.Betaproteobacteria.Paucibacter.	0			-
Bacteria.Proteobacteria.Betaproteobacteria.Burkholderiaceae.Lautropia	2.57259	TDCont	2.31792	0.0277078
Bacteria.Firmicutes.Bacilli.Bacillaceae.Pontibacillus.	3.10781			-
Bacteria.Proteobacteria.Alphaproteobacteria.Caulobacteraceae.Brevundimonas.	1.85254			-
Bacteria.Actinobacteria.Actinobacteria.Nocardioidaceae.Marmoricola	2.89393			-
Bacteria.Proteobacteria.Deltaproteobacteria.Cystobacteraceae.Other	3.60842			-
Bacteria.Chloroflexi.Anaerolineae.Anaerolinaceae.Anaerolinea.	2.87315			-
Bacteria.Spirochaetes.Leptospirae	2.20448			-
Bacteria.Planctomycetes.Koll_18.Other.Other	0			-
Bacteria.OP11.OP11_4.Other.Other	2.6306			-
Bacteria.TM7.MJK10.Other.Other	0			-
Bacteria.Proteobacteria.Gammaproteobacteria.OM60.Other.	0			-
Bacteria.Proteobacteria.Alphaproteobacteria.Rhodobacteraceae.Paracoccus	1.85254			-
Bacteria.Chloroflexi.Anaerolineae.SHA_31.Other.	1.72686			-
Bacteria.Chlamydiae.Chlamydiae.Parachlamydiaceae.CandidatusProtochlamydia.CandidatusProtochlamydiaamoebophila	2.50575			-
Bacteria.Acidobacteria.Chloracidobacteria.Other.Other	4.39296			-
Bacteria.Proteobacteria.Alphaproteobacteria.Acetobacteraceae.Other	2.99867	TDNoCont	2.5942	0.0338949
Bacteria.Firmicutes.Bacilli.Planococcaceae.Other	3.29548			-
Bacteria.Bacteroidetes.Sphingobacteria.Other.Other.Other	4.49383	TDCont	4.12301	0.0338949
Bacteria.Proteobacteria.Betaproteobacteria.Comamonadaceae.Rhodoferax	0			-
Archaea.Euryarchaeota.Methanomicrobia.Methanosarcinaceae	1.72686			-
Bacteria.Actinobacteria.Actinobacteria.Microbacteriaceae.Agrococcus.Agrococcusjenensis	1.7276			-
Bacteria.Actinobacteria.Actinobacteria.Thermomonosporaceae.Actinomadura.Actinomaduravinacea	3.05666	TDNoCont	2.65177	0.0338949
Bacteria.Verrucomicrobia.Opitutae.Opitutaceae.Opitutus.OpitutaceaebacteriumTAV2.	0			-
Bacteria.Proteobacteria.Gammaproteobacteria.Xanthomonadaceae.Rhodanobacter.	0			-
Bacteria.Planctomycetes.Planctomycea.Isosphaeraceae.Other	3.15357	TDNoCont	2.74451	0.0338949
Bacteria.WS3.PRR_12.PRR_10.Other.	3.2837	TDCont	2.87962	0.0338949
Bacteria.Verrucomicrobia.Verrucomicrobiae.Other	4.12185	TDCont	3.7824	0.0338949
Bacteria.TM6.SBRH58.Other.Other	0			-
Bacteria.Acidobacteria.Sva0725.Other.Other.	3.68505			-
Bacteria.Acidobacteria.Acidobacteria.Acidobacteriaceae.Terriglobus	1.7276			-
Bacteria.Elusimicrobia.Other.Other.Other	1.7276			-
Bacteria.Chloroflexi.Chloroflexi.Roseiflexaceae	2.15357			-
Bacteria.Firmicutes.Clostridia.ClostridialesFamilyXIII_IncertaeSedis	1.7276			-
Bacteria.Proteobacteria.Gammaproteobacteria..Solimonas.	1.7276			-
Bacteria.Armatimonadetes.Other.Other.Other	1.7276			-
Bacteria.Proteobacteria.Betaproteobacteria.Rhodocyclaceae.Aromatoleum	1.7276			-
Bacteria.Proteobacteria.Gammaproteobacteria.Alteromonadaceae.Saccharophagus	1.7276			-
Bacteria.Firmicutes.Bacilli.Thermoactinomycetaceae.Shimazuella	2.50563			-
Bacteria.Armatimonadetes.CH21.Other.Other	3.435	TDCont	3.13529	0.0338949
Bacteria.Proteobacteria.Alphaproteobacteria.Hyphomicrobiaceae.Rhodoplanes.Other	4.2353	TDCont	3.50125	0.0338949
Bacteria.Chloroflexi.Ktedonobacteria.Other.Other.	0			-
Bacteria.Proteobacteria.Betaproteobacteria.Methylophilaceae.Other.Other	3.00635			-
Bacteria.Acidobacteria.Acidobacteria.Other	4.83125			-
Bacteria.Firmicutes.Clostridia.ClostridialesFamilyXII_IncertaeSedis.Fusibacter.	1.7276			-
Bacteria.Proteobacteria.Betaproteobacteria.Rhodocyclaceae.Aromatoleum.Aromatoleumaromaticum	1.7276			-
Bacteria.Proteobacteria.Alphaproteobacteria.Hyphomicrobiaceae.Devosia.	3.74856	TDCont	3.3175	0.0338949
Bacteria.Proteobacteria.Gammaproteobacteria.Pseudomonadaceae.Azotobacter	0			-
Bacteria.Proteobacteria.Betaproteobacteria.Other	4.62504	TDCont	3.90809	0.0338949
Bacteria.Proteobacteria.Gammaproteobacteria.211ds20	2.98271			-
Bacteria.Proteobacteria.Alphaproteobacteria.Bradyrhizobiaceae.Bradyrhizobium.Bradyrhizobiumelkanii	1.85254			-
Bacteria.Actinobacteria.Actinobacteria.CL500_29	3.91324	TDNoCont	3.15081	0.0338949
Bacteria.Chlorobi.Ignavibacteria.Ignavibacteriaceae.Other.	2.72701			-
Bacteria.Firmicutes.Clostridia.Symbiobacteriaceae.Symbiobacterium	2.3291			-
Bacteria.Proteobacteria.Deltaproteobacteria.Myxococcaceae.Anaeromyxobacter.Other	2.76879	TDCont	2.48481	0.0277078
Bacteria.GN04.GN15.Other	1.72686			-
Bacteria.Firmicutes.Bacilli.Paenibacillaceae.Paenibacillus.Paenibacillusbarengoltzii	2.02826			-
Bacteria.OP3.koll11.Other	2.02863			-
Bacteria.Actinobacteria.Actinobacteria.Gordoniaceae.Gordonia	2.20472			-
Bacteria.Armatimonadetes.Armatimonadia.Other.Other.Other	0			-
Bacteria.Chloroflexi.Anaerolineae.S47.Other	2.32966			-
Bacteria.Verrucomicrobia	4.49606	TDCont	4.11954	0.0338949
Bacteria.TM7.MJK10	0			-
Bacteria.Actinobacteria.Actinobacteria.wb1_P06.Other	1.85254			-
Bacteria.Actinobacteria.Actinobacteria.Micromonosporaceae.Other.Other	3.69139	TDNoCont	3.31549	0.0338949
Bacteria.Firmicutes.Other.Other	2.69764			-
Bacteria.Proteobacteria.Alphaproteobacteria.Xanthobacteraceae.Labrys.Labrysmethylaminiphilus	0			-
Bacteria.Proteobacteria.Betaproteobacteria.Nitrosomonadaceae.Other	1.85254			-
Bacteria.Proteobacteria.Alphaproteobacteria.Caulobacteraceae.Phenylobacterium.	2.99867			-
Bacteria.Actinobacteria.Actinobacteria.EB1017	3.60841	TDNoCont	2.99468	0.0338949
Bacteria.Proteobacteria.Betaproteobacteria.Comamonadaceae.Hydrogenophaga	1.7276			-
Bacteria.Actinobacteria.Actinobacteria.Cellulomonadaceae.Actinotalea.	1.85254			-
Bacteria.Bacteroidetes.Sphingobacteria.Flexibacteraceae.Pontibacter	2.4546			-
Bacteria.Tenericutes.Erysipelotrichi.Erysipelotrichaceae.Clostridium	1.85254			-
Bacteria.Cyanobacteria.Other.Other	3.40872			-
Bacteria.Proteobacteria	5.57406	TDCont	4.88017	0.0338949
Bacteria.Actinobacteria.Actinobacteria.Mycobacteriaceae	3.60073	TDNoCont	3.14465	0.0338949
Bacteria.Firmicutes.Clostridia.Clostridiaceae.Clostridium.Clostridiumbutyricum	2.57259	TDCont	2.36239	0.0277078
Bacteria.Chlamydiae.Chlamydiae.Parachlamydiaceae	3.35073	TDCont	3.05458	0.0277078
Bacteria.Firmicutes.Clostridia.Clostridiaceae.Clostridium.Clostridiumperfringens	2.20423			-
Bacteria.Actinobacteria.Actinobacteria.Acidimicrobiaceae.Other.	1.85254			-
Bacteria.Chlamydiae.Chlamydiae.Parachlamydiaceae.CandidatusProtochlamydia.Other	2.63051	TDCont	2.39801	0.0277078
Bacteria.Actinobacteria.Actinobacteria.Sporichthyaceae.Sporichthya.	1.85254			-
Bacteria.Planctomycetes.C6.Other.Other.	1.85254			-
Bacteria.Bacteroidetes.Sphingobacteria.Sphingobacteriaceae.Pedobacter	2.15357			-
Bacteria.Actinobacteria.Actinobacteria.Microbacteriaceae.Agromyces.Other	3.19496	TDNoCont	2.622	0.0338949
Bacteria.Planctomycetes.Planctomycea.Gemmataceae.Other.Other	3.69139			-
Bacteria.Actinobacteria.Actinobacteria.Pseudonocardiaceae.Thermobispora	1.7276			-
Bacteria.Actinobacteria.Actinobacteria.Micrococcaceae.Other	3.95975	TDNoCont	3.43306	0.0338949
Bacteria.Chlorobi.SJA_28.Other	2.50526			-
Bacteria.Elusimicrobia.Other.Other.Other.Other	1.7276			-
Bacteria.Actinobacteria.Actinobacteria.Propionibacteriaceae.Other	2.93163			-
Bacteria.SPAM	3.82102	TDNoCont	3.35946	0.0338949
Bacteria.Acidobacteria.MVS_40	2.4546			-
Bacteria.Actinobacteria.Actinobacteria.Acidimicrobiaceae.Other	2.15357			-
Bacteria.Proteobacteria.Alphaproteobacteria.Caulobacteraceae.Other	2.55151			-
Bacteria.Chlamydiae.Chlamydiae.Rhabdochlamydiaceae	2.50575			-
Bacteria.Proteobacteria.Deltaproteobacteria.Cystobacteraceae.Stigmatella.	2.93172	TDNoCont	2.51801	0.0323129
Bacteria.Actinobacteria.Actinobacteria.Microbacteriaceae.Yonghaparkia.	1.85254			-
Bacteria.Proteobacteria.Alphaproteobacteria.Rhodospirillaceae.Azospirillum.Azospirillumamazonense	1.85254			-
Bacteria.Nitrospirae.Nitrospira.Nitrospiraceae.Nitrospira.Other	1.85254			-
Bacteria.Firmicutes.Bacilli.Planococcaceae.Ureibacillus.	1.85254			-
Bacteria.Firmicutes.Clostridia.ClostridialesFamilyXI_IncertaeSedis.Sedimentibacter.	2.02863			-
Bacteria.Cyanobacteria.4C0d_2.Other.Other.	2.32948			-
Bacteria.Actinobacteria.Actinobacteria.Micromonosporaceae.Other	3.69139	TDNoCont	3.34537	0.0338949
Bacteria.Proteobacteria.Gammaproteobacteria.Enterobacteriaceae.Other	1.7276			-
Bacteria.TM6.SJA_4.Other	2.02863			-
Bacteria.Bacteroidetes.Bacteroidia.Porphyromonadaceae.Other.	1.7276			-
Archaea.Crenarchaeota.Thaumarchaeota.Cenarchaeaceae	2.02826			-
Bacteria.Proteobacteria.Alphaproteobacteria.Phyllobacteriaceae.Pseudaminobacter	1.72686			-
Bacteria.WS3.PRR_12.Other.Other.Other	3.39028			-
Bacteria.Proteobacteria.Alphaproteobacteria	5.25025	TDCont	4.30505	0.0338949
Bacteria.Actinobacteria.Actinobacteria.Nocardiaceae.Rhodococcus.Rhodococcusequi	0			-
Bacteria.Actinobacteria.Actinobacteria.Pseudonocardiaceae.Saccharopolyspora.Saccharopolysporahirsuta	1.85254			-
Bacteria.Actinobacteria.Actinobacteria.Microthrixaceae	2.63032			-
Bacteria.Firmicutes.Clostridia.BSV43	1.85254			-
Bacteria.Armatimonadetes.Armatimonadia	2.42657			-
Bacteria.Cyanobacteria.4C0d_2.Other	2.32948			-
Bacteria.Bacteroidetes.Sphingobacteria.Rhodothermaceae	2.02826			-
Bacteria.Proteobacteria.Deltaproteobacteria.Nannocystaceae	3.10753			-
Bacteria.Actinobacteria.Actinobacteria.Thermomonosporaceae.Actinomadura	3.67208	TDNoCont	3.14334	0.0338949
Bacteria.Actinobacteria.Actinobacteria.Euzebiaceae	2.63069			-
Bacteria.Firmicutes	4.97047			-
Bacteria.Firmicutes.Bacilli.Paenibacillaceae.Cohnella.	2.42642			-
Bacteria.Chloroflexi.Chloroflexi.Kouleothrixaceae.Other.	3.57682	TDNoCont	3.21339	0.0338949
Bacteria.Actinobacteria.Actinobacteria.Pseudonocardiaceae.Pseudonocardia.Pseudonocardiayunnanensis	2.15357			-
Bacteria.Acidobacteria.RB25.Other	2.63069			-
Bacteria.Proteobacteria.Alphaproteobacteria.Sphingomonadaceae.Blastomonas.	2.15357			-
Bacteria.Proteobacteria.Alphaproteobacteria.Bradyrhizobiaceae.Bosea.	2.63069			-
Bacteria.Actinobacteria.Actinobacteria.Thermomonosporaceae.Actinomadura.Actinomadurarubrobrunea	1.72686			-
Bacteria.Chloroflexi.Other	2.57238			-
Bacteria.OP11.OP11_3.Other.Other.	2.42657			-
Bacteria.Proteobacteria.Alphaproteobacteria.Other.Other.Other	4.10761	TDCont	3.40577	0.0338949
Bacteria.Armatimonadetes.5B_18.Other.Other.	2.42642			-
Bacteria.SPAM.FFCH6980	2.96648			-
Bacteria.Chlamydiae.Chlamydiae.Parachlamydiaceae.Other.Other	3.06992	TDCont	2.76944	0.0277078
Bacteria.Firmicutes.Clostridia.Halanaerobiaceae.Other	1.85254			-
Bacteria.Firmicutes.Bacilli.Bacillaceae.Geobacillus.Geobacillussp_WCH70	2.32948			-
Bacteria.TM6.SBRH58.Other	0			-
Bacteria.Actinobacteria.Actinobacteria.Thermomonosporaceae.Actinocorallia	1.72686			-
Bacteria.Gemmatimonadetes.Gemmatimonadetes.Gemmatimonadaceae	4.3425	TDNoCont	3.95023	0.0338949
Bacteria.Proteobacteria.Alphaproteobacteria.Rickettsiaceae	2.42627			-
Bacteria.Proteobacteria.Alphaproteobacteria.Rhodobiaceae.Other	3.68652	TDCont	3.1215	0.0338949
Bacteria.Verrucomicrobia.Spartobacteria.Spartobacteriaceae.CandidatusXiphinematobacter	3.18982			-
Bacteria.Firmicutes.Bacilli.Paenibacillaceae.Paenibacillus.Paenibacillusmassiliensis	2.02826			-
Bacteria.Proteobacteria.Alphaproteobacteria.Other.Other	4.10761	TDCont	3.36691	0.0338949
Bacteria.Actinobacteria.Actinobacteria.Actinopolysporaceae.Other.	2.32966			-
Bacteria.Proteobacteria.Betaproteobacteria.Methylibium.Other	3.00624			-
Bacteria.Chlamydiae.Chlamydiae.Other	2.80654			-
Bacteria.Tenericutes.Mollicutes.Mycoplasmataceae	2.20472			-
Bacteria.SPAM.FFCH6980.Other	2.96648			-
Bacteria.Actinobacteria.Actinobacteria.Streptosporangiaceae.Nonomuraea.	2.99867			-
Bacteria.OP3.koll11.kpj58rc	0			-
Bacteria.Proteobacteria.Alphaproteobacteria.Rhizobiaceae.Kaistia.	0			-
Bacteria.Proteobacteria.Deltaproteobacteria.Bacteriovoracaceae.Other.	2.80678			-
Bacteria.Proteobacteria.Deltaproteobacteria.Myxococcaceae.Anaeromyxobacter	2.76879			-
Bacteria	5.99646			-
Bacteria.Actinobacteria.Actinobacteria.Micromonosporaceae.Luedemannella	0			-
Archaea.Crenarchaeota.Thaumarchaeota.Nitrososphaeraceae.CandidatusNitrososphaera.SCA1170	1.85254			-
Bacteria.Proteobacteria.Betaproteobacteria.Methylibium.Other.Other	3.00624			-
Bacteria.Verrucomicrobia.Spartobacteria.Spartobacteriaceae.MC18	2.95796			-
Bacteria.Proteobacteria.Gammaproteobacteria.Coxiellaceae.Aquicella.	2.15357			-
Bacteria.Actinobacteria.Actinobacteria.Thermomonosporaceae	3.69764	TDNoCont	3.08855	0.0338949
Bacteria.Acidobacteria.Koribacteraceae	2.69764			-
Bacteria.Acidobacteria.Acidobacteria.Acidobacteriaceae.Other.Other	2.6816			-
Bacteria.Bacteroidetes.Sphingobacteria.Saprospiraceae.Other	3.76881	TDCont	3.42853	0.0338949
Bacteria.Firmicutes.Clostridia.ClostridialesFamilyXI_IncertaeSedis.Tissierella	2.6306			-
Bacteria.Actinobacteria.Actinobacteria.Pseudonocardiaceae.Amycolatopsis	2.80678	TDNoCont	2.44109	0.0323129
Bacteria.Firmicutes.Bacilli.Thermoactinomycetaceae.Planifilum	2.15357			-
Bacteria.Actinobacteria.Actinobacteria.Pseudonocardiaceae.Actinomycetospora.	2.55151			-
Bacteria.Proteobacteria.Gammaproteobacteria.Methylococcaceae.Methylocaldum	1.85254			-
Bacteria.Actinobacteria.Actinobacteria.Streptomycetaceae.Other	3.79206	TDNoCont	3.37425	0.0338949
Bacteria.Firmicutes.Bacilli.Thermoactinomycetaceae.Shimazuella.	2.50563			-
Bacteria.Actinobacteria.Actinobacteria.Thermomonosporaceae.Other.Other	2.32966	TDNoCont	2.53859	0.0192544
Bacteria.WS3.PRR_12.PRR_10	3.2837	TDCont	2.85243	0.0338949
Bacteria.Elusimicrobia.Other.Other	1.7276			-
Bacteria.Firmicutes.Bacilli.Paenibacillaceae.Aneurinibacillus.Other	0			-
Bacteria.Firmicutes.Bacilli.Alicyclobacillaceae.Alicyclobacillus	3.00612	TDCont	2.67919	0.0338949
Bacteria.Proteobacteria.Epsilonproteobacteria.Helicobacteraceae.Helicobacter.	1.7276			-
Bacteria.Bacteroidetes.Sphingobacteria.Sphingobacteriaceae.Olivibacter.	1.85254			-
Bacteria.Firmicutes.Bacilli.Haloplasmataceae.Other	1.7276			-
Bacteria.Proteobacteria.Gammaproteobacteria.HTCC2089	0			-
Bacteria.Proteobacteria.Gammaproteobacteria	4.9152	TDCont	4.42309	0.0338949
Bacteria.NKB19.GN13	2.02863			-
Bacteria.Firmicutes.Clostridia.Other.Other.Other	3.04936			-
Bacteria.Actinobacteria.Actinobacteria.Solirubrobacteraceae.Solirubrobacter	3.2839			-
Bacteria.Proteobacteria.Betaproteobacteria.Alcaligenaceae.Azohydromonas.	2.72753			-
Bacteria.GN02.GN07.Other	2.20472			-
Bacteria.Acidobacteria	5.08269	TDCont	3.96973	0.0338949
Bacteria.Proteobacteria.Alphaproteobacteria.Hyphomicrobiaceae.Pedomicrobium.	3.85124			-
Bacteria.Actinobacteria.Actinobacteria.Microbacteriaceae.Other.Other	2.72745			-
Bacteria.Actinobacteria.Actinobacteria.Promicromonosporaceae.Xylanimicrobium	2.02863			-
Bacteria.Actinobacteria.Actinobacteria.Streptosporangiaceae.Sphaerisporangium.	0			-
Bacteria.Chloroflexi.Anaerolineae.Caldilineaceae.Caldilinea.	3.54029			-
Bacteria.Proteobacteria.Gammaproteobacteria.Xanthomonadaceae.Thermomonas	3.08299	TDNoCont	2.42433	0.0338949
Bacteria.GN04.GN15.Other.Other	1.72686			-
Bacteria.Proteobacteria.Gammaproteobacteria.Coxiellaceae	2.80672			-
Bacteria.Proteobacteria.Alphaproteobacteria.Rhizobiaceae.Sinorhizobium	2.55151			-
Bacteria.Actinobacteria.Actinobacteria.Streptosporangiaceae	3.40884			-
Bacteria.OP3.koll11	2.02863			-
Bacteria.OP11.OP11_3.Other.Other	2.42657			-
Bacteria.Acidobacteria.Acidobacteria.Other.Other	4.83125			-
Bacteria.BRC1.PRR_11.Other.Other	2.50513			-
Bacteria.Gemmatimonadetes.Gemmatimonadetes.Gemmatimonadaceae.Gemmatimonas	3.47579	TDNoCont	2.93179	0.0338949
Bacteria.Firmicutes.Bacilli.Paenibacillaceae.Paenibacillus.Paenibacillusborealis	1.85254			-
Bacteria.Actinobacteria.Actinobacteria.Intrasporangiaceae.Knoellia	0			-
Bacteria.Actinobacteria.Actinobacteria.Nocardioidaceae.Nocardioides	3.73335			-
Bacteria.Proteobacteria.Alphaproteobacteria.Methylocystaceae.Methylosinus.Other	2.32929			-
Bacteria.Firmicutes.Clostridia.Clostridiaceae	3.71849	TDCont	3.34531	0.0338949
Bacteria.Tenericutes.Mollicutes	2.20472			-
Bacteria.Fibrobacteres	2.32966			-
Bacteria.Proteobacteria.Alphaproteobacteria.Rhodospirillaceae.Phaeospirillum	2.02789			-
Bacteria.Actinobacteria.Actinobacteria.Rubrobacteraceae	3.47579	TDNoCont	3.12481	0.0323129
Bacteria.Proteobacteria.Deltaproteobacteria.Bacteriovoracaceae	2.80678			-
Bacteria.CCM11b.Other	2.63069	TDNoCont	2.31359	0.0338949
Bacteria.Chlorobi.SM1B09.Other	3.28374	TDCont	2.93169	0.0338949
Bacteria.Actinobacteria.Actinobacteria.Pseudonocardiaceae.Saccharopolyspora.Other	2.96648	TDNoCont	2.66945	0.0277078
Bacteria.Armatimonadetes.Armatimonadia.Armatimonadaceae.Other.Other	2.42657			-
Bacteria.Actinobacteria.Actinobacteria.Kineosporiaceae.Other	2.4546	TDNoCont	2.82741	0.0192544
Bacteria.Proteobacteria.Alphaproteobacteria.Nordella	3.86728	TDCont	3.32092	0.0338949
Bacteria.Firmicutes.Clostridia.Thermoanaerobacteraceae.Thermacetogenium.	1.72686			-
Bacteria.Actinobacteria.Actinobacteria.Micromonosporaceae.Micromonospora	3.23275	TDNoCont	2.92436	0.0338949
Bacteria.Firmicutes.Bacilli.Bacillaceae.Bacillus	4.90485	TDNoCont	4.40239	0.0338949
Bacteria.Proteobacteria.Betaproteobacteria.Methylophilaceae.Methylophilus	1.7276			-
Bacteria.Proteobacteria.Alphaproteobacteria.Rhodobacteraceae.Other.Other	2.32966			-
Bacteria.Firmicutes.Other.Other.Other	2.69764			-
Bacteria.Proteobacteria.Gammaproteobacteria.Alteromonadaceae.Cellvibrio	2.42657			-
Bacteria.Actinobacteria.Actinobacteria.Micromonosporaceae.Actinoplanes	2.89393	TDNoCont	2.37937	0.0338949
Bacteria.Armatimonadetes.Chthonomonadetes.Chthonomonadaceae.Other.	2.72753	TDCont	2.43045	0.0277078
Bacteria.Proteobacteria.Alphaproteobacteria.Rhizobiaceae.Rhizobium	3.34029			-
Bacteria.Actinobacteria.Actinobacteria.Nocardioidaceae.Nocardioides.Nocardioidesalbus	2.32948	TDCont	3.244	0.0277078
Bacteria.BRC1	3.02837			-
Bacteria.OP3.PBS_25	2.20472			-
Bacteria.Aquificae	2.02863			-
Bacteria.Verrucomicrobia.Spartobacteria.Spartobacteriaceae.Chthoniobacter	3.62511			-
Bacteria.Actinobacteria.Actinobacteria.Solirubrobacteraceae	4.40763	TDNoCont	3.9689	0.0338949
Bacteria.Firmicutes.Bacilli.Thermoactinomycetaceae.Laceyella	2.50513			-
Bacteria.BRC1.PRR_11.Other.Other.	2.50513			-
Bacteria.Thermi.Deinococci.Deinococcaceae.Deinococcus	2.20448			-
Bacteria.Firmicutes.Bacilli.Paenibacillaceae.Ammoniphilus.Other	2.84132			-
Bacteria.Proteobacteria.Gammaproteobacteria.Sinobacteraceae.Hydrocarboniphaga.Hydrocarboniphagaeffusa	2.63069			-
Bacteria.Proteobacteria.Alphaproteobacteria.Acetobacteraceae.Roseomonas	3.25048	TDNoCont	2.84858	0.0338949
Bacteria.Verrucomicrobia.Methylacidiphilae	0			-
Bacteria.Proteobacteria.Deltaproteobacteria.Cystobacteraceae.Stigmatella	2.93172	TDNoCont	2.55523	0.0323129
Bacteria.Proteobacteria.Alphaproteobacteria.Methylobacteriaceae.Other	3.23275	TDNoCont	2.87062	0.0323129
Bacteria.Proteobacteria.Gammaproteobacteria.Legionellaceae.Legionella	2.20448			-
Bacteria.Acidobacteria.Acidobacteria_5	3.54694	TDCont	3.12561	0.0338949
Bacteria.Firmicutes.Bacilli	4.95975	TDNoCont	4.37414	0.0338949
Bacteria.Proteobacteria.Alphaproteobacteria.Hyphomicrobiaceae.Rhodoplanes.Rhodoplaneselegans	0			-
Bacteria.Bacteroidetes.Sphingobacteria.Flavisolibacter	3.51981	TDCont	2.92263	0.0338949
Bacteria.Planctomycetes.Planctomycea.Isosphaeraceae.Singulisphaera.Singulisphaeraacidiphila	1.85254			-
Bacteria.Verrucomicrobia.Opitutae.Puniceicoccaceae	2.02863			-
Bacteria.Firmicutes.Bacilli.Paenibacillaceae.Paenibacillus.Paenibacillussp_JDR_2	0			-
Bacteria.Proteobacteria.Gammaproteobacteria.Crenotrichaceae.Crenothrix.Other	3.02793			-
Bacteria.Chloroflexi.Anaerolineae.Other	3.87667	TDCont	3.45678	0.0338949
Bacteria.Proteobacteria.Betaproteobacteria.Comamonadaceae.Polaromonas.Other	1.85254			-
Bacteria.Actinobacteria.Actinobacteria.Actinosynnemataceae	3.26751	TDNoCont	2.90461	0.0338949
Bacteria.Proteobacteria.Gammaproteobacteria.Moraxellaceae.Acinetobacter.	1.72686			-
Bacteria.Bacteroidetes.Sphingobacteria.Flammeovirgaceae.Sporocytophaga	3.04964			-
Bacteria.Planctomycetes.Planctomycea.Planctomycetaceae.Planctomyces.Other	1.85254			-
Bacteria.Acidobacteria.iii1_8.Other.Other	3.57253			-
Bacteria.Firmicutes.Bacilli.Paenibacillaceae.Brevibacillus.Brevibacillusinvocatus	0			-
Bacteria.Actinobacteria.Actinobacteria.Micromonosporaceae.Luedemannella.	0			-
Bacteria.Actinobacteria.Actinobacteria.Streptosporangiaceae.Other	2.80678			-
Bacteria.Firmicutes.Bacilli.Paenibacillaceae.Brevibacillus.	2.50563			-
Bacteria.Proteobacteria.Alphaproteobacteria.Hyphomicrobiaceae.Other	3.51281			-
Bacteria.Firmicutes.Bacilli.Bacillaceae.Bacillus.Bacillusgelatini	0			-
Bacteria.Proteobacteria.Betaproteobacteria.Comamonadaceae.Aquamonas	1.7276			-
Bacteria.Planctomycetes.FFCH393.Other.Other	2.4546			-
Bacteria.Firmicutes.Clostridia.Thermoanaerobacteraceae.Thermacetogenium	1.72686			-
Bacteria.Proteobacteria.Betaproteobacteria.Roseateles	0			-
Bacteria.Planctomycetes.Planctomycea.Pirellulaceae.A17	3.89178	TDCont	3.47219	0.0338949
Bacteria.Chloroflexi.Chloroflexi_4	2.57238			-
Bacteria.Actinobacteria.Actinobacteria.Actinosynnemataceae.Saccharothrix.Saccharothrixtexasensis	2.63069	TDNoCont	2.34505	0.0192544
Bacteria.Bacteroidetes.Flavobacteria.Other.Other	2.57228			-
Bacteria.Verrucomicrobia.Verrucomicrobiae.Verrucomicrobiaceae	3.12533			-
Bacteria.Firmicutes.Bacilli.Thermoactinomycetaceae.Laceyella.Laceyellasacchari	2.50513			-
Bacteria.Proteobacteria.Betaproteobacteria.Hydrogenophilaceae.Thiobacillus	2.20423			-
Bacteria.Firmicutes.Bacilli.Bacillaceae.Bacillus.Bacillussp_NRRLB_14911	1.85254			-
Bacteria.Proteobacteria.Alphaproteobacteria.Rhizobiaceae.Other.Other	2.55151			-
Bacteria.Proteobacteria.Deltaproteobacteria.Syntrophobacteraceae.Other.	4.03152			-
Bacteria.Firmicutes.Bacilli.Paenibacillaceae.Paenibacillus.Paenibacillussp_KFC91	1.7276			-
Bacteria.Chloroflexi.Anaerolineae.Caldilineaceae.Other.Other	2.15357			-
Bacteria.Bacteroidetes.Flavobacteria.Cryomorphaceae	2.20472			-
Bacteria.BRC1.Other	2.87362	TDCont	2.5865	0.0277078
Bacteria.Actinobacteria.Actinobacteria.Solirubrobacteraceae.Solirubrobacter.	3.2839			-
Bacteria.Verrucomicrobia.Verrucomicrobiae	4.20162	TDCont	3.83474	0.0338949
Bacteria.Proteobacteria.Deltaproteobacteria.MND4	2.15357			-
Bacteria.Proteobacteria.Alphaproteobacteria.Phyllobacteriaceae.Other	3.90052	TDCont	3.28724	0.0338949
Bacteria.Planctomycetes.C6.Other	1.85254			-
Bacteria.Proteobacteria.Deltaproteobacteria.Other	4.31057	TDCont	3.77391	0.0338949
Bacteria.Firmicutes.Bacilli.Planococcaceae.Solibacillus.	2.57249			-
Bacteria.Actinobacteria.Actinobacteria.Sanguibacteraceae.Sanguibacter	1.7276			-
Bacteria.Actinobacteria.Actinobacteria.AKIW874	2.84115			-
Bacteria.Actinobacteria.Actinobacteria.Thermomonosporaceae.Actinomadura.Actinomaduraformosensis	2.15357			-
Bacteria.Proteobacteria.Betaproteobacteria.Ideonella	0			-
Bacteria.BRC1.PRR_11.Other	2.50513			-
Bacteria.Armatimonadetes.Armatimonadia.Armatimonadaceae	2.42657			-
Bacteria.Firmicutes.Bacilli.Bacillaceae.Bacillus.Bacillusforaminis	3.86957	TDNoCont	3.55868	0.0338949
Bacteria.Actinobacteria.Actinobacteria.Intrasporangiaceae.Knoellia.Knoelliasubterranea	0			-
Bacteria.Proteobacteria.Gammaproteobacteria.Moraxellaceae.Alkanindiges	1.7276			-
Bacteria.Verrucomicrobia.Verrucomicrobiae.Verrucomicrobiaceae.Luteolibacter	2.55151			-
Bacteria.Planctomycetes.Phycisphaerae.Other.Other	4.35376	TDCont	3.75546	0.0338949
Bacteria.Proteobacteria.Alphaproteobacteria.Erythrobacteraceae.Lutibacterium	3.39009	TDCont	2.99653	0.0338949
Bacteria.Chloroflexi.Bljii12.FFCH4570.Other	2.69764	TDNoCont	2.44704	0.0192544
Bacteria.Planctomycetes.Other.Other.Other	2.32948			-
Bacteria.NKB19	2.32929			-
Bacteria.Actinobacteria.Actinobacteria.EB1017.Other	3.60841	TDNoCont	2.92298	0.0338949
Bacteria.Actinobacteria.Actinobacteria.Micrococcaceae.Arthrobacter.Arthrobacterpsychrolactophilus	0			-
Bacteria.Actinobacteria.Actinobacteria.Kineosporiaceae.Kineococcus	1.85254			-
Bacteria.Proteobacteria.Alphaproteobacteria.Hyphomicrobiaceae.Hyphomicrobium.Other	3.57248			-
Bacteria.Firmicutes.Bacilli.Bacillaceae.Other	3.25048	TDNoCont	2.9194	0.0338949
Bacteria.Actinobacteria.Actinobacteria.Patulibacteraceae.Patulibacter	1.72686			-
Bacteria.Proteobacteria.Betaproteobacteria.Nitrosomonadaceae	3.14238			-
Bacteria.Planctomycetes.Planctomycea.Gemmataceae	3.88997			-
Bacteria.Chlorobi.BSV19	2.95779	TDCont	2.67774	0.0277078
Bacteria.Firmicutes.Bacilli.Other.Other.Other	2.80678	TDNoCont	2.42589	0.0338949
Bacteria.Acidobacteria.Other.Other	3.65188			-
Bacteria.Actinobacteria.Actinobacteria.Streptomycetaceae.Streptomyces.Streptomycesmacrosporus	0			-
Bacteria.Proteobacteria.Deltaproteobacteria.Bacteriovoracaceae.Other	2.80678			-
Bacteria.WS3.PRR_12.Other.Other	3.39028			-
Bacteria.Proteobacteria.Gammaproteobacteria.Pseudomonadaceae.Pseudomonas.Pseudomonasmandelii	0			-
Bacteria.Proteobacteria.Alphaproteobacteria.Rickettsiaceae.Other	2.42627			-
Bacteria.Firmicutes.Bacilli.Bacillaceae.Bacillus.Bacillusgibsonii	2.02863			-
Bacteria.Actinobacteria.Actinobacteria.Thermomonosporaceae.Actinomadura.Other	3.53378	TDNoCont	2.94344	0.0338949
Bacteria.Firmicutes.Clostridia.Clostridiaceae.Other.	2.80623			-
Bacteria.Acidobacteria.Chloracidobacteria.Other.Other.	4.39296			-
Bacteria.OP11.WCHB1_64.Other	2.02863			-
Bacteria.Firmicutes.Clostridia.Sulfobacillaceae.Thermaerobacter.	1.85254			-
Bacteria.Actinobacteria.Actinobacteria.CL500_29.Other	3.91324	TDNoCont	3.16469	0.0338949
Bacteria.Bacteroidetes.Bacteroidia.Other.Other	3.02833	TDCont	2.76179	0.0277078
Bacteria.Actinobacteria.Actinobacteria.Microbacteriaceae.Frigoribacterium	1.85254			-
Bacteria.Actinobacteria.Actinobacteria.Gordoniaceae.Gordonia.	2.20472			-
Archaea.Euryarchaeota	2.68176			-
Bacteria.Proteobacteria.Gammaproteobacteria.Sinobacteraceae.Nevskia.Other	2.5727			-
Bacteria.Proteobacteria.Deltaproteobacteria.Bdellovibrionaceae.Other.	2.50563	TDCont	2.26784	0.0277078
Bacteria.GN02.GKS2_174.Other.Other	2.6816	TDCont	2.5442	0.0277078
Bacteria.Verrucomicrobia.Spartobacteria.Spartobacteriaceae.Chthoniobacter.Other	2.02863			-
Bacteria.Chloroflexi.Chloroflexi.Oscillochloridaceae	2.15357			-
Bacteria.Cyanobacteria.Nostocophycideae.Nostocaceae.Other	2.15357			-
Bacteria.Firmicutes.Clostridia.Lachnospiraceae.Other	2.42627			-
Bacteria.OP11.OP11_3.Other	2.42657			-
Bacteria.Planctomycetes.FFCH393.Other	2.4546			-
Bacteria.Chlamydiae.Chlamydiae.Chlamydiaceae	2.02863			-
Bacteria.Actinobacteria.Actinobacteria.Nocardioidaceae.Marmoricola.	2.89393			-
Bacteria.Proteobacteria.Deltaproteobacteria.Entotheonellaceae.CandidatusEntotheonella.	3.52464			-
Bacteria.Proteobacteria.Gammaproteobacteria.Chromatiaceae.Other.	0			-
Bacteria.Actinobacteria.Actinobacteria.Kineosporiaceae	2.55151	TDNoCont	2.40568	0.0192544
Archaea.Crenarchaeota.Thaumarchaeota.Nitrososphaeraceae.CandidatusNitrososphaera.	2.02826			-
Bacteria.Proteobacteria.Alphaproteobacteria.Xanthobacteraceae.Other	2.55151	TDNoCont	2.40862	0.0192544
Bacteria.Proteobacteria.Gammaproteobacteria.Xanthomonadaceae.Lysobacter.	3.66188	TDCont	3.21808	0.0338949
Bacteria.Planctomycetes.Phycisphaerae.Phycisphaeraceae.Other.	0			-
Bacteria.Proteobacteria.Alphaproteobacteria.Rhodospirillaceae	4.52605	TDCont	3.71927	0.0338949
Bacteria.GN02.GN07.Other.Other.	2.20472			-
Bacteria.Chloroflexi.Anaerolineae.SHA_31	1.72686			-
Bacteria.Proteobacteria.Alphaproteobacteria.Erythrobacteraceae.Lutibacterium.	3.39009	TDCont	2.98416	0.0338949
Bacteria.Proteobacteria.Deltaproteobacteria.Nannocystaceae.Nannocystis	2.75563			-
Bacteria.Firmicutes.Bacilli.Thermoactinomycetaceae.Mechercharimyces	1.72686			-
Bacteria.Thermotogae	1.85254			-
Bacteria.Bacteroidetes.Sphingobacteria.Flammeovirgaceae.Other.Other	2.6306			-
Bacteria.Proteobacteria.Epsilonproteobacteria.Helicobacteraceae.Helicobacter	1.7276			-
Bacteria.Proteobacteria.Gammaproteobacteria.Legionellaceae.Tatlockia	1.7276			-
Bacteria.Chloroflexi.Chloroflexi.Herpetosiphonaceae.Herpetosiphon.Herpetosiphonaurantiacus	2.20472			-
Bacteria.OP3.koll11.Other.Other.	2.02863			-
Bacteria.Proteobacteria.Alphaproteobacteria.Sphingomonadaceae.Novosphingobium	2.98271			-
Bacteria.Proteobacteria.Deltaproteobacteria.Nannocystaceae.Plesiocystis.	2.98263			-
Bacteria.Proteobacteria.Betaproteobacteria.Methylophilaceae.Methylotenera	3.08923	TDCont	2.74755	0.0323129
Bacteria.Actinobacteria.Actinobacteria.Nocardioidaceae	4.53649			-
Bacteria.Proteobacteria.Betaproteobacteria.Comamonadaceae.Other.Other	3.26751			-
Bacteria.Actinobacteria.Actinobacteria.Streptosporangiaceae.Streptosporangium	2.93172	TDNoCont	2.51925	0.0323129
Bacteria.Proteobacteria.Betaproteobacteria.Hydrogenophilaceae.Thiobacillus.	2.20423			-
Bacteria.Planctomycetes.ODP123	1.7276			-
Bacteria.Firmicutes.Clostridia.Clostridiaceae.Caloramator.	2.20472			-
Bacteria.Chloroflexi.Chloroflexi.Oscillochloridaceae.Oscillochloris.Oscillochloristrichoides	2.15357			-
Bacteria.Proteobacteria.Betaproteobacteria.Burkholderiaceae.Lautropia.	2.57259	TDCont	2.3046	0.0277078
Bacteria.Aquificae.Aquificae.Hydrogenothermaceae.Sulfurihydrogenibium	2.02863			-
Bacteria.Firmicutes.Clostridia.Clostridiaceae.Clostridium.Clostridiumbowmanii	2.98279	TDCont	2.58739	0.0338949
Bacteria.Proteobacteria.Alphaproteobacteria.Bradyrhizobiaceae.Bradyrhizobium.Other	2.4546			-
Bacteria.Proteobacteria.Alphaproteobacteria.Rhizobiaceae.Rhizobium.Rhizobiumleguminosarum	1.85254			-
Bacteria.Proteobacteria.Deltaproteobacteria.Other.Other.Other	4.31057	TDCont	3.82021	0.0338949
Bacteria.Bacteroidetes	4.93961	TDCont	4.553	0.0338949
Bacteria.Gemmatimonadetes.Gemmatimonadetes.Gemmatimonadaceae.Other.Other	2.32966			-
Bacteria.Planctomycetes.Planctomycea.Pirellulaceae.Other	3.38062	TDCont	2.98787	0.0338949
Bacteria.Planctomycetes.Planctomycea.Isosphaeraceae.Singulisphaera	2.15357			-
Bacteria.Actinobacteria.Actinobacteria.Geodermatophilaceae.Other	4.37629	TDNoCont	3.99068	0.0338949
Bacteria.Proteobacteria.Alphaproteobacteria.Other	4.10761	TDCont	3.38954	0.0338949
Bacteria.Verrucomicrobia.Opitutae.Opitutaceae.Other.Other	3.63059	TDCont	3.31793	0.0323129
Bacteria.Proteobacteria.Alphaproteobacteria.Rhodobacteraceae.Rubellimicrobium.	2.93144			-
Bacteria.Acidobacteria.Sva0725.Other.Other	3.68505			-
Bacteria.Bacteroidetes.Flavobacteria.Cryomorphaceae.Fluviicola.	0			-
Bacteria.Firmicutes.Clostridia.Lachnospiraceae	2.80647			-
Bacteria.Chlorobi.BSV19.Other	2.95779	TDCont	2.66649	0.0277078
Bacteria.Firmicutes.Bacilli.Bacillaceae.Oceanobacillus.	2.32966			-
Archaea.Crenarchaeota.Thaumarchaeota.Nitrososphaeraceae.CandidatusNitrososphaera	2.68168	TDCont	2.24699	0.0338949
Bacteria.Armatimonadetes.Armatimonadia.Other	0			-
Bacteria.GN02.GKS2_174.Other	2.6816	TDCont	2.50219	0.0277078
Bacteria.Bacteroidetes.Sphingobacteria	4.90726	TDCont	4.51399	0.0338949
Bacteria.Verrucomicrobia.Spartobacteria	3.82438	TDCont	3.1951	0.0338949
Bacteria.Bacteroidetes.Sphingobacteria.Saprospiraceae	3.76881	TDCont	3.42825	0.0338949
Bacteria.Acidobacteria.Sva0725	3.68505			-
Bacteria.Actinobacteria.Actinobacteria.Iamiaceae.Iamia	3.40884			-
Bacteria.Proteobacteria.Betaproteobacteria.Roseateles.Other	0			-
Bacteria.Proteobacteria.Gammaproteobacteria.Other.Other.Other	3.96543	TDCont	3.53342	0.0338949
Bacteria.Tenericutes.Mollicutes.Mycoplasmataceae.Other	2.20472			-
Bacteria.Cyanobacteria.Other.Other.Other	3.40872			-
Bacteria.Firmicutes.Bacilli.Bacillaceae.Geobacillus	2.32948			-
Bacteria.Chlorobi.BSV19.Other.Other	2.95779	TDCont	2.69304	0.0277078
Bacteria.Actinobacteria.Actinobacteria.Geodermatophilaceae.Geodermatophilus.Blastococcussaxobsidens	0			-
Bacteria.Proteobacteria.Deltaproteobacteria.Bdellovibrionaceae	3.23259			-
Bacteria.Proteobacteria.Alphaproteobacteria.Phyllobacteriaceae.Pseudaminobacter.Pseudaminobactersalicylatoxidans	1.72686			-
Bacteria.Actinobacteria.Actinobacteria.Williamsiaceae.Williamsia	1.85254			-
Bacteria.Acidobacteria.Acidobacteria_5.Other.Other	3.54694	TDCont	3.13696	0.0338949
Bacteria.Proteobacteria.Alphaproteobacteria.Beijerinckiaceae.Chelatococcus.	2.89393			-
Bacteria.Firmicutes.Bacilli.Bacillaceae.Bacillus.Bacillusfuniculus	3.17476	TDNoCont	2.78813	0.0338949
Bacteria.Chloroflexi.Bljii12.AKYH910.Other.	2.4546			-
Bacteria.Actinobacteria.Actinobacteria.Frankiaceae.Other.	2.55151			-
Bacteria.Spirochaetes.Leptospirae.Leptospiraceae	2.20448			-
Bacteria.Proteobacteria.Deltaproteobacteria.MND4.Other.	2.15357			-
Bacteria.GN04.GN15.Other.Other.	1.72686			-
Bacteria.Cyanobacteria.Nostocophycideae.Nostocaceae.Nostoc	2.32966			-
Bacteria.Chloroflexi.Anaerolineae.SHA_31.Other	1.72686			-
Bacteria.GN02.GKS2_174	2.6816	TDCont	2.72998	0.0277078
Bacteria.GN02.GN07.Other.Other	2.20472			-
Bacteria.Aquificae.Aquificae.Hydrogenothermaceae	2.02863			-
Bacteria.WS3	3.64128			-
Bacteria.WS6	2.76893			-
Bacteria.Proteobacteria.Alphaproteobacteria.Acetobacteraceae.Other.Other	2.99867	TDNoCont	2.60575	0.0338949
Bacteria.Actinobacteria.Actinobacteria.Streptomycetaceae	4.45568	TDNoCont	3.96305	0.0338949
Bacteria.Acidobacteria.Acidobacteria.Acidobacteriaceae.Other	2.6816			-
Bacteria.Chlorobi.Other.Other.Other	1.7276			-
Bacteria.Thermi.Deinococci.Deinococcaceae.Deinococcus.Deinococcussonorensis	0			-
Bacteria.Firmicutes.Bacilli.Alicyclobacillaceae	3.00612	TDCont	2.67726	0.0338949
Bacteria.Planctomycetes.Koll_18.Other.Other.	0			-
Bacteria.Firmicutes.Bacilli.Bacillaceae.Bacillus.Bacilluslongiquaesitum	4.01391	TDNoCont	3.61514	0.0338949
Bacteria.Spirochaetes.Spirochaetes	2.42642			-
Bacteria.Firmicutes.Bacilli.Bacillaceae.Bacillus.Bacillustrypoxylicola	1.85254			-
Bacteria.Bacteroidetes.Sphingobacteria.Flexibacteraceae.Other.Other	3.25884			-
Bacteria.Actinobacteria.Actinobacteria.Cryptosporangiaceae.Cryptosporangium	2.15357			-
Bacteria.Proteobacteria.Gammaproteobacteria.Xanthomonadaceae.Dokdonella	2.63041			-
Bacteria.Proteobacteria.Betaproteobacteria.Gallionellaceae.Other	2.80678			-
Bacteria.Spirochaetes	2.63051			-
Bacteria.Elusimicrobia.Elusimicrobia	3.17455			-
Bacteria.Firmicutes.Bacilli.Thermoactinomycetaceae.Other.Other	3.05666			-
Other.Other	4.05378			-
Bacteria.Proteobacteria.Alphaproteobacteria.Hyphomonadaceae.Maricaulis.Other	1.7276			-
Bacteria.Chloroflexi.Bljii12.FFCH4570.Other.	2.69764	TDNoCont	2.51716	0.0192544
Bacteria.Chlorobi.SM1H02.Other.Other.	3.06972	TDCont	2.80954	0.0277078
Bacteria.Proteobacteria.Gammaproteobacteria.Enterobacteriaceae.Pantoea.Pantoeaananatis	2.15357			-
Bacteria.Spirochaetes.Spirochaetes.Spirochaetaceae.TM3.	2.20448			-
Bacteria.TM7.TM7_3.Rs_045.Other.	0			-
Bacteria.Actinobacteria.Actinobacteria.Micromonosporaceae	3.97964	TDNoCont	3.61508	0.0338949
Bacteria.Bacteroidetes.Sphingobacteria.Chitinophaga.Other	2.76893			-
Bacteria.Planctomycetes.Planctomycea.Pirellulaceae.Pirellula.	3.75678	TDCont	3.27737	0.0338949
Bacteria.Proteobacteria.Deltaproteobacteria.Syntrophobacteraceae	4.03152			-
Bacteria.Actinobacteria.Actinobacteria.Nocardiaceae.Rhodococcus.Other	3.0893			-
Bacteria.Proteobacteria.Betaproteobacteria.Rhodocyclaceae.Other	2.20472			-
Bacteria.Proteobacteria.Deltaproteobacteria.Polyangiaceae.Other	3.3439	TDNoCont	2.89899	0.0338949
Bacteria.Firmicutes.Bacilli.Bacillaceae.Bacillus.Bacilluspseudofirmus	0			-
Bacteria.Planctomycetes.Planctomycea.Isosphaeraceae.Singulisphaera.Other	1.85254			-
Bacteria.Nitrospirae.Nitrospira	3.94596			-
Bacteria.Actinobacteria.Actinobacteria.Corynebacteriaceae.Corynebacterium	0			-
Bacteria.Firmicutes.Bacilli.Thermoactinomycetaceae.Other	3.05666			-
Bacteria.Firmicutes.Bacilli.Planococcaceae.Solibacillus	2.57249			-
Bacteria.Proteobacteria.Alphaproteobacteria.Rhodospirillaceae.Azospirillum.Other	1.7276			-
Bacteria.Planctomycetes.Other.Other.Other.Other	2.32948			-
Bacteria.Firmicutes.Bacilli.Bacillaceae.Bacillus.Bacillusbadius	3.3439			-
Bacteria.Firmicutes.Clostridia.D2.Other	1.7276			-
Bacteria.Proteobacteria.Gammaproteobacteria.Ectothiorhodospiraceae.Other.Other	2.84097			-
Bacteria.Acidobacteria.Chloracidobacteria.Other	4.39296			-
Bacteria.Proteobacteria.Gammaproteobacteria.Enterobacteriaceae	2.4546			-
Bacteria.Proteobacteria.Gammaproteobacteria.Xanthomonadaceae.Stenotrophomonas.	2.32929			-
Bacteria.Bacteroidetes.Sphingobacteria.Flexibacteraceae.Cytophaga.	4.51132	TDCont	4.18504	0.0338949
Bacteria.Actinobacteria.Actinobacteria.Sanguibacteraceae.Sanguibacter.Sanguibacterinulinus	1.7276			-
Bacteria.Armatimonadetes.SJA_176.Other.Other.	2.42613			-
Bacteria.Proteobacteria.Other	3.21887			-
Bacteria.Actinobacteria.Actinobacteria.Pseudonocardiaceae.Actinomycetospora	2.55151			-
Bacteria.Proteobacteria.Alphaproteobacteria.Erythrobacteraceae.Other	2.57259			-
Bacteria.Gemmatimonadetes.Gemmatimonadetes.Other.Other	4.6343	TDNoCont	3.9967	0.0338949
Bacteria.Proteobacteria.Betaproteobacteria.Methylophilaceae.Methylophilus.	1.7276			-
Bacteria.Proteobacteria.Alphaproteobacteria.Bradyrhizobiaceae.Balneimonas	4.16851			-
Bacteria.Actinobacteria.Actinobacteria.Euzebiaceae.Euzebia.	2.63069			-
Bacteria.Actinobacteria.Actinobacteria.Streptomycetaceae.Other.Other	3.79206	TDNoCont	3.417	0.0338949
Bacteria.Proteobacteria.Alphaproteobacteria.Rhodospirillaceae.Skermanella.	3.95975			-
Bacteria.NKB19.Other	2.02789			-
Bacteria.Proteobacteria.Deltaproteobacteria.Myxococcaceae.Myxococcus	2.63069			-
Bacteria.Firmicutes.Clostridia.Clostridiaceae.Clostridium.Clostridiumirregulare	2.20398			-
Bacteria.NC10	0			-
Bacteria.Proteobacteria.Alphaproteobacteria.Caedibacter.	2.02863			-
Bacteria.Proteobacteria.Betaproteobacteria.Comamonadaceae.Aquamonas.	1.7276			-
Bacteria.Proteobacteria.Gammaproteobacteria.Alteromonadaceae.HB2_32_21.	0			-
Bacteria.Verrucomicrobia.Opitutae.Other.Other	3.02819	TDCont	2.75006	0.0277078
Archaea	3.02848	TDCont	2.66132	0.0338949
Bacteria.Proteobacteria.Deltaproteobacteria.Polyangiaceae.Chondromyces.	1.85254			-
Bacteria.Firmicutes.Clostridia.Veillonellaceae.Sporotalea.	2.42642			-
Bacteria.Proteobacteria.Betaproteobacteria.Burkholderiaceae.Burkholderia.Other	0			-
Bacteria.NC10.12_24.Other.Other	0			-
Bacteria.Nitrospirae.Nitrospira.Other.Other.Other	2.20448			-
Bacteria.Firmicutes.Clostridia.BSV43.Other	1.85254			-
Bacteria.Acidobacteria.Other	3.65188			-
Bacteria.Proteobacteria.Deltaproteobacteria.Cystobacteraceae.Cystobacter	2.32966			-
Bacteria.Proteobacteria.Alphaproteobacteria.Sphingomonadaceae.Kaistobacter	4.2677			-
Archaea.Crenarchaeota.Thaumarchaeota.Nitrososphaeraceae.CandidatusNitrososphaera.SCA1145	2.50575			-
Bacteria.Actinobacteria.Other	2.15357			-
Bacteria.Firmicutes.Bacilli.Paenibacillaceae.Paenibacillus.Other	3.35057			-
Bacteria.Acidobacteria.Acidobacteria.Acidobacteriaceae.Terriglobus.Terriglobusroseus	1.7276			-
Bacteria.Planctomycetes.Planctomycea.Pirellulaceae.Pirellula	3.76082	TDCont	3.30776	0.0338949
Bacteria.Bacteroidetes.Sphingobacteria.Flavisolibacter.	3.51981	TDCont	2.91331	0.0338949
Bacteria.Actinobacteria.Actinobacteria.Micromonosporaceae.Micromonospora.Other	3.21427	TDNoCont	2.85788	0.0338949
Bacteria.Armatimonadetes	3.61393	TDCont	3.28472	0.0338949
Bacteria.Verrucomicrobia.Other.Other.Other.Other	1.72686			-
Bacteria.Acidobacteria.PAUC37f.Other.Other	3.02863			-
Bacteria.Actinobacteria.Actinobacteria.Nocardioidaceae.Pimelobacter	3.12536			-
Bacteria.Firmicutes.Bacilli.Planococcaceae.Paenisporosarcina	2.63069	TDNoCont	2.29966	0.0277078
Bacteria.Acidobacteria.MVS_40.Other.Other	2.4546			-
Bacteria.TM7.TM7_1.Other	3.84475	TDCont	3.53143	0.0338949
Bacteria.Chloroflexi.Bljii12.Dolo_23	2.4546			-
Bacteria.Actinobacteria.Actinobacteria.Microbacteriaceae.Microbacterium	2.57259			-
Bacteria.Proteobacteria.Betaproteobacteria.Burkholderiaceae.Ralstonia.	2.42627			-
Bacteria.Actinobacteria.Actinobacteria.Microbacteriaceae.Yonghaparkia	1.85254			-
Bacteria.Proteobacteria.Gammaproteobacteria.Crenotrichaceae.Crenothrix	3.02793			-
Bacteria.Proteobacteria.Gammaproteobacteria.Sinobacteraceae.Steroidobacter	4.04334	TDCont	3.50586	0.0338949
Bacteria.Proteobacteria.Gammaproteobacteria.Xanthomonadaceae.Thermomonas.Other	1.85254			-
Bacteria.Firmicutes.Bacilli.Paenibacillaceae.Paenibacillus.Paenibacillusamylolyticus	2.50563			-
Bacteria.Bacteroidetes.Sphingobacteria.Rhodothermaceae.Other.	2.02826			-
Bacteria.Actinobacteria.Actinobacteria.Microbacteriaceae.Other	2.72745			-
Bacteria.OP3.koll11.kpj58rc.Other	0			-
Bacteria.Planctomycetes.PW285.Other	2.42657			-
Bacteria.Chlamydiae	3.51986	TDCont	3.2102	0.0277078
Bacteria.Chloroflexi.Chloroflexi.Chloroflexaceae.Chloroflexus.Other	2.55151	TDNoCont	2.3052	0.0192544
Bacteria.Proteobacteria.Gammaproteobacteria.Methylococcaceae.Other	2.15357			-
Bacteria.TM7.MJK10.Other	0			-
Bacteria.Proteobacteria.Betaproteobacteria.Gallionellaceae.Other.	2.80678			-
Bacteria.Bacteroidetes.Flavobacteria.Flavobacteriaceae.Flavobacterium.Flavobacteriumcolumnare	2.68184			-
Bacteria.Proteobacteria.Deltaproteobacteria.Desulfuromonadaceae	3.0495	TDCont	2.75878	0.0277078
Bacteria.Proteobacteria.Deltaproteobacteria.Polyangiaceae	3.42074			-
Bacteria.Chlorobi.Ignavibacteria.Ignavibacteriaceae.Other	2.72701			-
Archaea.Euryarchaeota.Methanomicrobia.Methanosarcinaceae.Methanosarcina	1.72686			-
Bacteria.Proteobacteria.Alphaproteobacteria.Erythrobacteraceae.Other.Other	2.57259			-
Bacteria.Firmicutes.Bacilli.Bacillaceae.Anoxybacillus.	1.85254			-
Bacteria.TM6.SBRH58.Other.Other.	0			-
Bacteria.Chloroflexi.Thermomicrobia.Other.Other	4.1267	TDNoCont	3.76172	0.0338949
Bacteria.Proteobacteria.Alphaproteobacteria.Sphingomonadaceae.Sphingomonas.Sphingomonasasaccharolytica	2.32911			-
Bacteria.Chloroflexi.Chloroflexi.Chloroflexaceae.Chloroflexus	2.75563			-
Bacteria.Proteobacteria.Betaproteobacteria.Procabacteriaceae.Procabacter.	0			-
Bacteria.Proteobacteria.Deltaproteobacteria.Nannocystaceae.Plesiocystis	2.98263			-
Bacteria.Proteobacteria.Deltaproteobacteria.Cystobacteraceae.Cystobacter.Cystobacterfuscus	2.32966			-
Bacteria.Actinobacteria.Actinobacteria.Promicromonosporaceae.Isoptericola.Isoptericolavariabilis	1.85254			-
Bacteria.Proteobacteria.Alphaproteobacteria.Rhodospirillaceae.Other	4.45412	TDCont	3.81858	0.0338949
Bacteria.Spirochaetes.Leptospirae.Leptospiraceae.Other	2.02826			-
Bacteria.Bacteroidetes.Sphingobacteria.Other	4.49383	TDCont	4.12124	0.0338949
Bacteria.Proteobacteria.Gammaproteobacteria.Sinobacteraceae.Other	4.62778	TDCont	4.18558	0.0338949
Bacteria.Proteobacteria.Gammaproteobacteria.Moraxellaceae.Acinetobacter	1.72686			-
Bacteria.Tenericutes.Erysipelotrichi	1.85254			-
Archaea.Crenarchaeota.Thaumarchaeota	2.76879	TDCont	2.37243	0.0338949
Bacteria.Actinobacteria.Actinobacteria.Nocardiopsaceae	2.02863			-
Bacteria.Elusimicrobia.Other	1.7276			-
Bacteria.Bacteroidetes.Flavobacteria.Flavobacteriaceae.Other	0			-
Bacteria.Cyanobacteria.S15B_MN24.Other	3.2186			-
Bacteria.TM7.Other	2.32948			-
Bacteria.ZB3	1.7276			-
Bacteria.ZB2	3.87359	TDCont	3.57306	0.0323129
Bacteria.Firmicutes.Bacilli.Bacillaceae.Bacillus.Other	4.64981	TDNoCont	4.1482	0.0338949
Bacteria.Planctomycetes.Planctomycea.Planctomycetaceae.Planctomyces	3.69581	TDCont	3.27252	0.0338949
Bacteria.Verrucomicrobia.Opitutae.Opitutaceae	3.87665	TDCont	3.52873	0.0338949
Bacteria.Proteobacteria.Alphaproteobacteria.CandidatusOdyssella	2.32948			-
Bacteria.Acidobacteria.Acidobacteria.Acidobacteriaceae.Edaphobacter	0			-
Bacteria.Chlamydiae.Chlamydiae.Rhabdochlamydiaceae.CandidatusRhabdochlamydia	2.50575			-
Bacteria.Bacteroidetes.Bacteroidia.Other	3.02833	TDCont	2.75929	0.0277078
Bacteria.Proteobacteria.Alphaproteobacteria.Rhodospirillaceae.Skermanella	3.95975			-
Bacteria.Actinobacteria.Actinobacteria.Microbacteriaceae.Microbacterium.Other	2.57259			-
Bacteria.Chloroflexi.Anaerolineae.S47.Other.	2.32966			-
Bacteria.Actinobacteria.Actinobacteria.Williamsiaceae	1.85254			-
Bacteria.Proteobacteria.Betaproteobacteria.Other.Other	4.62504	TDCont	3.9136	0.0338949
Bacteria.Proteobacteria.Alphaproteobacteria.Rickettsiaceae.Other.Other	2.42627			-
Bacteria.Chloroflexi.Chloroflexi.Oscillochloridaceae.Oscillochloris	2.15357			-
Bacteria.Proteobacteria.Alphaproteobacteria.Methylocystaceae.Methylosinus.Methylosinussporium	2.02863			-
Bacteria.Actinobacteria.Actinobacteria.Nocardioidaceae.Nocardioides.Nocardioidesoleivorans	0			-
Bacteria.Firmicutes.Bacilli.Bacillaceae.Bacillus.Bacillusasahii	0			-
Bacteria.Proteobacteria.Gammaproteobacteria.Chromatiaceae	0			-
Bacteria.Chloroflexi.Bljii12	3.10781			-
Bacteria.Firmicutes.Clostridia.Clostridiaceae.Other.Other	2.84097			-
Bacteria.Planctomycetes.ODP123.Other.Other.	1.7276			-
Bacteria.Proteobacteria.Alphaproteobacteria.Bradyrhizobiaceae.Bradyrhizobium.	3.59669			-
Bacteria.Proteobacteria.Gammaproteobacteria.Xanthomonadaceae	4.10579	TDCont	3.54473	0.0338949
Bacteria.Firmicutes.Clostridia.Ruminococcaceae.Other	2.02789			-
Bacteria.SC3.Other	0			-
Bacteria.TM7.MJK10.Other.Other.	0			-
Bacteria.Proteobacteria.Betaproteobacteria.Methylophilaceae.Methylobacillus.Methylobacillusflagellatus	0			-
Bacteria.Actinobacteria.Actinobacteria.Kineosporiaceae.Kineococcus.	1.85254			-
Bacteria.Proteobacteria.Betaproteobacteria.Oxalobacteraceae.Massilia.Massiliatimonae	3.08299			-
Bacteria.Proteobacteria.Alphaproteobacteria.Nordella.	3.86728	TDCont	3.31388	0.0338949
Bacteria.Actinobacteria.Actinobacteria.Micrococcaceae.Arthrobacter	4.49203	TDNoCont	3.99856	0.0338949
Bacteria.AD3.ABS_6.Other	0			-
Bacteria.Proteobacteria.Alphaproteobacteria.Methylobacteriaceae.Other.Other	3.23275	TDNoCont	2.8733	0.0323129
Bacteria.Verrucomicrobia.Verrucomicrobiae.Verrucomicrobiasubdivision3	3.12539			-
Bacteria.Proteobacteria.Betaproteobacteria.Burkholderiaceae.Cupriavidus	2.32966			-
Bacteria.Planctomycetes.Planctomycea.Gemmataceae.Gemmata.Other	3.47552			-
Bacteria.Firmicutes.Clostridia.Peptococcaceae.Desulfotomaculum	1.72686			-
Bacteria.Proteobacteria.Gammaproteobacteria.Pseudomonadaceae.Pseudomonas	3.24596			-
Bacteria.Chloroflexi.Ktedonobacteria.Other	0			-
Bacteria.Proteobacteria.Betaproteobacteria.Comamonadaceae.Ramlibacter	3.57254	TDCont	3.12013	0.0338949
Bacteria.Proteobacteria.Gammaproteobacteria.Pseudomonadaceae	3.24596			-
Bacteria.Firmicutes.Clostridia.D2.Other.	1.7276			-
Bacteria.Proteobacteria.Alphaproteobacteria.Hyphomicrobiaceae.Hyphomicrobium	3.57248			-
Bacteria.Proteobacteria.Other.Other.Other.Other	3.21887			-
Bacteria.Proteobacteria.Alphaproteobacteria.Phyllobacteriaceae.Phyllobacterium	2.75563			-
Bacteria.Chlorobi.Other.Other.Other.Other	1.7276			-
Bacteria.Bacteroidetes.Sphingobacteria.Flexibacteraceae.Emticicia.	2.02863			-
Bacteria.Actinobacteria.Actinobacteria.Microbacteriaceae.Frigoribacterium.	1.85254			-
Bacteria.Proteobacteria.Gammaproteobacteria.Xanthomonadaceae.Pseudoxanthomonas	3.18977			-
Bacteria.Actinobacteria.Actinobacteria.Micromonosporaceae.Virgisporangium.Virgisporangiumochraceum	2.80678			-
Bacteria.Actinobacteria.Actinobacteria.Nocardiaceae.Nocardia	3.08299			-
Bacteria.Chloroflexi.Anaerolineae.Caldilineaceae.Caldilinea	3.54029			-
Bacteria.Verrucomicrobia.Other	1.72686			-
Bacteria.Firmicutes.Bacilli.Sporolactobacillaceae	2.02789			-
Bacteria.Aquificae.Aquificae.Hydrogenothermaceae.Sulfurihydrogenibium.Other	2.02863			-
Bacteria.Proteobacteria.Betaproteobacteria.Paucibacter	0			-
Bacteria.Proteobacteria.Alphaproteobacteria.Caedibacter	2.02863			-
Bacteria.Proteobacteria.Gammaproteobacteria.Alteromonadaceae.Saccharophagus.Saccharophagusdegradans	1.7276			-
Bacteria.AD3.ABS_6	0			-
Bacteria.Proteobacteria.Deltaproteobacteria.Nannocystaceae.Nannocystis.Nannocystisexedens	2.42613			-
Bacteria.Actinobacteria.Actinobacteria.Nocardioidaceae.Actinopolymorpha.	2.99867			-
Bacteria.Acidobacteria.Solibacteres.Solibacteraceae.CandidatusSolibacter	4.08342	TDCont	3.48227	0.0338949
Bacteria.Firmicutes.Clostridia.Ruminococcaceae.Acetivibrio.	2.02826			-
Bacteria.Spirochaetes.Spirochaetes.Spirochaetaceae	2.42642			-
Archaea.Euryarchaeota.Other.Other.Other	2.5727			-
Bacteria.Actinobacteria.Actinobacteria.Promicromonosporaceae.Isoptericola	1.85254			-
Bacteria.Actinobacteria.Actinobacteria.Microbacteriaceae	3.40884			-
Bacteria.Verrucomicrobia.Verrucomicrobiae.Verrucomicrobiaceae.Prosthecobacter	2.02789			-
Bacteria.Chlamydiae.Chlamydiae.Other.Other.Other	2.80654			-
Bacteria.Actinobacteria.Actinobacteria.Nocardioidaceae.Kribbella.	2.99867			-
Bacteria.TM6.SJA_4.Other.Other.	2.02863			-
Bacteria.Proteobacteria.Betaproteobacteria.Oxalobacteraceae	3.38068			-
Bacteria.Firmicutes.Bacilli.Bacillaceae.Oceanobacillus	2.32966			-
Bacteria.Actinobacteria.Actinobacteria.Nocardiaceae.Rhodococcus.Rhodococcusfascians	1.72686			-
Bacteria.Firmicutes.Bacilli.Thermoactinomycetaceae.Planifilum.Planifilumfulgidum	1.85254			-
Bacteria.Proteobacteria.Gammaproteobacteria.Other.Other	3.96543	TDCont	3.5606	0.0338949
Bacteria.Proteobacteria.Betaproteobacteria.Comamonadaceae.Variovorax.Variovoraxparadoxus	2.20423			-
Bacteria.Proteobacteria.Betaproteobacteria.Oxalobacteraceae.Oxalobacter.	1.7276			-
Bacteria.Chloroflexi.Chloroflexi.Chloroflexaceae.Chloroflexus.Chloroflexusaggregans	2.32966			-
Bacteria.Armatimonadetes.5B_18	2.42642			-
Bacteria.Proteobacteria.Alphaproteobacteria.Acetobacteraceae.Roseomonas.	3.23275	TDNoCont	2.8889	0.0323129
Bacteria.Proteobacteria.Gammaproteobacteria.	1.7276			-
Bacteria.Actinobacteria.Actinobacteria.Promicromonosporaceae.Promicromonospora	2.63069			-
Bacteria.AD3.JG37_AG_4.Other	0			-
Bacteria.Spirochaetes.Spirochaetes.Spirochaetaceae.Other	1.7276			-
Bacteria.Actinobacteria.Actinobacteria.Micrococcaceae.Arthrobacter.Arthrobacterureafaciens	2.63069	TDNoCont	2.23085	0.0323129
Archaea.Euryarchaeota.Thermoplasmata.Other.Other	1.7276			-
Bacteria.Actinobacteria.Actinobacteria.Streptomycetaceae.Streptomyces.Streptomyceshebeiensis	2.32966			-
Bacteria.OP11.OP11_3	2.42657			-
Bacteria.Actinobacteria.Actinobacteria.Micromonosporaceae.Dactylosporangium	2.4546	TDNoCont	2.38125	0.0192544
Bacteria.Proteobacteria.Deltaproteobacteria.Geobacteraceae.Other.	1.72686			-
Bacteria.Acidobacteria.PAUC37f.Other.Other.	3.02863			-
Bacteria.Actinobacteria.Actinobacteria.Promicromonosporaceae.Cellulosimicrobium	1.72686			-
Bacteria.Proteobacteria.Deltaproteobacteria.Bdellovibrionaceae.Bdellovibrio.Other	2.98267			-
Bacteria.OP11.WCHB1_64.Other.Other.	2.02863			-
Bacteria.Verrucomicrobia.Methylacidiphilae.LD19	0			-
Bacteria.Planctomycetes.Planctomycea.Isosphaeraceae.Other.Other	3.15357	TDNoCont	2.7843	0.0338949
Bacteria.Proteobacteria.Alphaproteobacteria.Phyllobacteriaceae.Mesorhizobium	3.61948	TDCont	3.13011	0.0338949
Bacteria.Proteobacteria.Alphaproteobacteria.Rhizobiaceae.Rhizobium.Other	3.34029			-
Bacteria.Bacteroidetes.Bacteroidia.Porphyromonadaceae.Other	1.7276			-
Bacteria.Proteobacteria.Alphaproteobacteria.Beijerinckiaceae.Chelatococcus	2.89393			-
Bacteria.Armatimonadetes.SJA_176.Other.Other	2.42613			-
Bacteria.Proteobacteria.Alphaproteobacteria.Sphingomonadaceae.Sphingopyxis.Other	0			-
Bacteria.Actinobacteria.Actinobacteria.Cryptosporangiaceae.Other	2.32966	TDNoCont	2.59632	0.0192544
Bacteria.Firmicutes.Bacilli.Paenibacillaceae.Brevibacillus	2.50563			-
Bacteria.Actinobacteria.Actinobacteria.Nakamurellaceae.	3.13129	TDNoCont	2.79555	0.0277078
Bacteria.Actinobacteria.Actinobacteria.Micromonosporaceae.Actinocatenispora	0			-
Bacteria.Proteobacteria.Alphaproteobacteria.Caulobacteraceae.Brevundimonas.Brevundimonasdiminuta	2.20448			-
Bacteria.Verrucomicrobia.Verrucomicrobiae.Verrucomicrobiaceae.Luteolibacter.	2.55151			-
Bacteria.Proteobacteria.Betaproteobacteria.Comamonadaceae	3.80299	TDCont	3.1867	0.0338949
Bacteria.Actinobacteria.Actinobacteria.Cellulomonadaceae.Actinotalea	1.85254			-
Bacteria.Bacteroidetes.Sphingobacteria.Flexibacteraceae.Pontibacter.	2.4546			-
Bacteria.Verrucomicrobia.Verrucomicrobiae.Verrucomicrobiaceae.Other.Other	3.02845	TDCont	2.66612	0.0323129
Bacteria.Actinobacteria.Actinobacteria.Actinosynnemataceae.Saccharothrix	2.63069	TDNoCont	2.33815	0.0192544
Bacteria.Bacteroidetes.Bacteroidia	3.04954	TDCont	2.78509	0.0277078
Bacteria.Firmicutes.Clostridia.Clostridiaceae.Clostridium.Clostridiumthermocellum	2.02863			-
Bacteria.OP3.PBS_25.Other.Other	2.20472			-
Bacteria.Proteobacteria.Gammaproteobacteria.Moraxellaceae.Alkanindiges.	1.7276			-
Bacteria.Proteobacteria.Gammaproteobacteria.Xanthomonadaceae.Other	3.64646			-
Bacteria.Gemmatimonadetes.Gemmatimonadetes.Gemmatimonadaceae.Other	4.27905	TDNoCont	3.87753	0.0338949
Bacteria.Firmicutes.Clostridia.Eubacteriaceae.Other	1.7276			-
Bacteria.Proteobacteria.Alphaproteobacteria.Bradyrhizobiaceae.Other	3.88596			-
Bacteria.TM6.SJA_4.Other.Other	2.02863			-
Bacteria.Actinobacteria.Actinobacteria.Pseudonocardiaceae.Pseudonocardia.Pseudonocardiahalophobica	2.15357			-
Bacteria.Acidobacteria.Acidobacteria.Acidobacteriaceae.Edaphobacter.Other	0			-
Bacteria.Proteobacteria.Gammaproteobacteria.Xanthomonadaceae.Dyella	1.7276			-
Bacteria.Proteobacteria.Gammaproteobacteria.Methylococcaceae.Other.Other	2.15357			-
Bacteria.Bacteroidetes.Sphingobacteria.Saprospiraceae.Other.	3.76881	TDCont	3.4335	0.0338949
Bacteria.Firmicutes.Bacilli.Bacillaceae.Other.Other	3.25048	TDNoCont	2.86052	0.0338949
Bacteria.Proteobacteria.Alphaproteobacteria.Hyphomicrobiaceae.Pedomicrobium	3.85124			-
Bacteria.Actinobacteria.Actinobacteria.Streptomycetaceae.Streptomyces	4.34947	TDNoCont	3.85428	0.0338949
Bacteria.Acidobacteria.MVS_40.Other.Other.	2.4546			-
Archaea.Euryarchaeota.Thermoplasmata.WCHD3_02.Other	0			-
Bacteria.Proteobacteria.Betaproteobacteria.Procabacteriaceae	0			-
Bacteria.Proteobacteria.Alphaproteobacteria.Rhodospirillaceae.Azospirillum	1.85254			-
Bacteria.Bacteroidetes.Flavobacteria.Flavobacteriaceae.Flavobacterium.Other	3.23275			-
Bacteria.Chlamydiae.Chlamydiae	3.51986	TDCont	3.21426	0.0277078
Bacteria.Planctomycetes.Phycisphaerae.Other	4.35376	TDCont	3.79557	0.0338949
Other.Other.Other.Other.Other	4.05378			-
Bacteria.Actinobacteria.Other.Other	2.15357			-
Bacteria.Proteobacteria.Gammaproteobacteria.Alteromonadaceae.Cellvibrio.	2.42657			-
Bacteria.Bacteroidetes.Sphingobacteria.Flexibacteraceae.Emticicia	2.02863			-
Bacteria.Proteobacteria.Betaproteobacteria.Burkholderiaceae.Cupriavidus.	2.32966			-
Bacteria.Actinobacteria.Actinobacteria.Micromonosporaceae.Catellatospora.	2.75563			-
Bacteria.Proteobacteria.Alphaproteobacteria.Rhizobiaceae.Ensifer.	3.31853	TDCont	2.98099	0.0338949
Bacteria.Firmicutes.Bacilli.Planococcaceae.Ureibacillus	1.85254			-
Bacteria.Proteobacteria.Alphaproteobacteria.Rhodobacteraceae.Rhodobacter.	1.72686			-
Bacteria.Planctomycetes.Planctomycea.Gemmataceae.Gemmata.Gemmataobscuriglobus	2.02789			-
Bacteria.Proteobacteria.Deltaproteobacteria.Bdellovibrionaceae.Bdellovibrio.Bdellovibriobacteriovorus	2.6306			-
Bacteria.Acidobacteria.Koribacteraceae.Other.	2.15357			-
Bacteria.Proteobacteria.Gammaproteobacteria.OM60.Other	0			-
Bacteria.Verrucomicrobia.Opitutae.Other.Other.	3.02819	TDCont	2.76891	0.0277078
Bacteria.Firmicutes.Clostridia.ClostridialesFamilyXIII_IncertaeSedis.Eubacterium.	1.7276			-
Bacteria.SC4	0			-
Bacteria.SC3	0			-
Bacteria.Planctomycetes.Planctomycea.Pirellulaceae.A17.	3.89178	TDCont	3.47068	0.0338949
Bacteria.Proteobacteria.Alphaproteobacteria.Rhizobiaceae.Kaistia	0			-
Bacteria.Actinobacteria.Actinobacteria.Streptosporangiaceae.Nonomuraea	2.99867			-
Bacteria.Planctomycetes.Planctomycea.Planctomycetaceae.Planctomyces.	3.69112	TDCont	3.29553	0.0338949
Bacteria.Gemmatimonadetes.Gemmatimonadetes.Gemmatimonadaceae.Gemmatimonas.	3.47579	TDNoCont	2.96639	0.0338949
Bacteria.Firmicutes.Bacilli.Planococcaceae.Sporosarcina.Bacillusginsengi	1.7276			-
Bacteria.Firmicutes.Bacilli.Planococcaceae.Solibacillus.Solibacillussilvestris	0			-
Bacteria.Chloroflexi.SOGA31.Other	4.43687	TDNoCont	3.9171	0.0338949
Bacteria.Actinobacteria.Actinobacteria.Micrococcaceae	4.61672	TDNoCont	4.11878	0.0338949
Bacteria.OP3.PBS_25.Other.Other.	2.20472			-
Bacteria.Proteobacteria.Deltaproteobacteria.Nannocystaceae.Nannocystis.	2.63069			-
Bacteria.Bacteroidetes.Flavobacteria.Flavobacteriaceae.Chryseobacterium.	0			-
Bacteria.Proteobacteria.Alphaproteobacteria.Bradyrhizobiaceae.Afipia	1.7276			-
Bacteria.Actinobacteria.Actinobacteria.Streptosporangiaceae.Streptosporangium.	2.93172	TDNoCont	2.56917	0.0323129
Bacteria.Proteobacteria.Betaproteobacteria.Comamonadaceae.Hylemonella	2.68168			-
Bacteria.Proteobacteria.Gammaproteobacteria.Xanthomonadaceae.Aquimonas.	2.20472			-
Bacteria.Fibrobacteres.Fibrobacteres.Fibrobacteraceae.Fibrobacter.Other	2.20423			-
Bacteria.Proteobacteria.Gammaproteobacteria.Pseudomonadaceae.Pseudomonas.Other	3.04957			-
Bacteria.Actinobacteria.Actinobacteria.Frankiaceae.Other	2.75563			-
Bacteria.WPS_2.Other	1.85254			-
Bacteria.Proteobacteria.Betaproteobacteria.Alcaligenaceae.Other	2.80672			-
Bacteria.Chlamydiae.Chlamydiae.Chlamydiaceae.Other.	2.02863			-
Bacteria.Proteobacteria.Alphaproteobacteria.Hyphomicrobiaceae.Rhodomicrobium.	2.20472			-
Bacteria.Armatimonadetes.SJA_176.Other	2.42613			-
Bacteria.Proteobacteria.Betaproteobacteria.Oxalobacteraceae.Massilia.Other	1.85254			-
Bacteria.Verrucomicrobia.Verrucomicrobiae.Verrucomicrobiaceae.Prosthecobacter.Prosthecobacterdebontii	0			-
Bacteria.Gemmatimonadetes.Gemmatimonadetes	4.81349	TDNoCont	4.27257	0.0338949
Bacteria.Proteobacteria.Betaproteobacteria.Methylophilaceae.Methylotenera.Other	3.08923	TDCont	2.80037	0.0323129
Bacteria.Proteobacteria.Alphaproteobacteria.Methylobacteriaceae.Methylobacterium	2.32966			-
Bacteria.Proteobacteria.Gammaproteobacteria.Xanthomonadaceae.Luteibacter.Luteibacterrhizovicinus	0			-
Bacteria.Proteobacteria.Deltaproteobacteria.Desulfobulbaceae.Desulfocapsa	1.7276			-
Bacteria.Proteobacteria.Gammaproteobacteria.Xanthomonadaceae.Dyella.	1.7276			-
Bacteria.Chlorobi.SJA_28.Other.Other.	2.50526			-
Bacteria.Proteobacteria.Deltaproteobacteria.Haliangiaceae	3.84474	TDCont	3.08528	0.0338949
Bacteria.Actinobacteria.Actinobacteria.Pseudonocardiaceae.Other	2.76899			-
Bacteria.Chloroflexi.Anaerolineae	4.0757	TDCont	3.59117	0.0338949
Bacteria.Verrucomicrobia.Opitutae.Puniceicoccaceae.Pelagicoccus.	2.02863			-
Bacteria.Proteobacteria.Betaproteobacteria.Comamonadaceae.Polaromonas.Polaromonassp_JS666	0			-
Bacteria.Actinobacteria.Actinobacteria.Nocardioidaceae.Other.Other	4.34669	TDNoCont	3.69979	0.0338949
Archaea.Crenarchaeota	2.76879	TDCont	2.36536	0.0338949
Bacteria.WS6.WM1006.Other.Other.	2.76893			-
Bacteria.Proteobacteria.Betaproteobacteria.Roseateles.Other.	0			-
Bacteria.Cyanobacteria.Nostocophycideae.Nostocaceae	2.55151			-
Bacteria.Bacteroidetes.Flavobacteria.Cryomorphaceae.Other	2.20472			-
Bacteria.Chloroflexi.Anaerolineae.Other.Other.Other	3.87667	TDCont	3.48269	0.0338949
Bacteria.Chloroflexi.Chloroflexi.Kouleothrixaceae	3.61597	TDNoCont	3.21999	0.0338949
Bacteria.Actinobacteria.Actinobacteria.Intrasporangiaceae.Terracoccus.	3.38402	TDNoCont	3.08561	0.0192544
Bacteria.Firmicutes.Clostridia.Clostridiaceae.Clostridium.Clostridiumbifermentans	2.57228			-
Bacteria.Actinobacteria.Actinobacteria.Nocardiaceae.Nocardia.Nocardiafluminea	2.72753			-
Bacteria.Bacteroidetes.Sphingobacteria.Flammeovirgaceae.Sporocytophaga.	3.04964			-
Bacteria.Acidobacteria.Solibacteres	4.08342	TDCont	3.48438	0.0338949
Bacteria.Bacteroidetes.Flavobacteria	3.49095	TDCont	3.09449	0.0338949
Bacteria.Verrucomicrobia.Spartobacteria.Spartobacteriaceae	3.82438	TDCont	3.21527	0.0338949
Bacteria.OP11.WCHB1_64.Other.Other	2.02863			-
Bacteria.Chloroflexi.Bljii12.Other.Other	2.15357			-
Bacteria.Proteobacteria.Alphaproteobacteria.CandidatusOdyssella.	2.32948			-
Bacteria.Acidobacteria.Solibacteres.Solibacteraceae.CandidatusSolibacter.Other	4.06784	TDCont	3.45548	0.0338949
Bacteria.Planctomycetes.Planctomycea.Planctomycetaceae.Planctomyces.Planctomycesmaris	1.85254			-
Bacteria.Proteobacteria.Alphaproteobacteria.Rhizobiaceae	3.74869	TDCont	3.17696	0.0338949
Bacteria.Bacteroidetes.Sphingobacteria.Sphingobacteriaceae.Other.	3.25899	TDCont	2.8681	0.0338949
Bacteria.Firmicutes.Clostridia.D2	1.7276			-
Bacteria.Firmicutes.Bacilli.Planococcaceae.Sporosarcina.Sporosarcinaaquimarina	1.85254			-
Bacteria.Proteobacteria.Betaproteobacteria.Rhodocyclaceae.Dechloromonas	1.7276			-
Bacteria.Firmicutes.Bacilli.Staphylococcaceae.Staphylococcus.	2.02826			-
Bacteria.Actinobacteria.Actinobacteria.Geodermatophilaceae.Modestobacter	3.13129	TDNoCont	2.88221	0.0192544
Bacteria.Tenericutes.Mollicutes.Mycoplasmataceae.Other.	2.20472			-
Bacteria.Proteobacteria.Deltaproteobacteria.Entotheonellaceae	3.52464			-
Bacteria.Firmicutes.Bacilli.Bacillaceae.Bacillus.Bacillusendophyticus	2.02863			-
Bacteria.Proteobacteria.Gammaproteobacteria.Xanthomonadaceae.Luteibacter	0			-
Bacteria.Proteobacteria.Alphaproteobacteria.Hyphomicrobiaceae.Rhodoplanes	4.2353	TDCont	3.45324	0.0338949
Bacteria.Firmicutes.Clostridia.Thermoanaerobacteraceae	1.72686			-
Bacteria.Thermi.Deinococci	2.20448			-
Bacteria.Planctomycetes.vadinHA49.Other	2.50538			-
Bacteria.Acidobacteria.PAUC37f	3.02863			-
Bacteria.Proteobacteria.Betaproteobacteria.Hydrogenophilaceae	2.42613			-
Bacteria.Proteobacteria.Epsilonproteobacteria	1.7276			-
Bacteria.Firmicutes.Bacilli.Paenibacillaceae.Aneurinibacillus	0			-
Bacteria.SPAM.0319_6G9.Other.Other.	3.75563	TDNoCont	3.29854	0.0338949
Bacteria.Acidobacteria.MVS_40.Other	2.4546			-
Bacteria.Cyanobacteria	3.65167			-
Bacteria.Planctomycetes.agg27	3.34024	TDCont	2.92138	0.0338949
Bacteria.Actinobacteria.Actinobacteria.wb1_P06.Other.	1.85254			-
Bacteria.Bacteroidetes.Flavobacteria.Flavobacteriaceae.Flavobacterium.Flavobacteriumdenitrificans	2.02826			-
Bacteria.Proteobacteria.Betaproteobacteria.Ideonella.Other	0			-
Bacteria.Verrucomicrobia.Opitutae.Opitutaceae.Opitutus.Other	3.51268	TDCont	3.13462	0.0338949
Bacteria.Armatimonadetes.Armatimonadia.Armatimonadaceae.Other	2.42657			-
Bacteria.Actinobacteria.Actinobacteria	5.56771	TDNoCont	5.10096	0.0338949
Bacteria.AD3.ABS_6.Other.Other.	0			-
Bacteria.Actinobacteria.Actinobacteria.Intrasporangiaceae.Other	3.7038	TDNoCont	3.12691	0.0338949
Bacteria.Firmicutes.Clostridia.Symbiobacteriaceae.Other	1.85254			-
Bacteria.Cyanobacteria.Nostocophycideae	2.55151			-
Bacteria.Bacteroidetes.Sphingobacteria.Niabella	2.15357			-
Bacteria.OP11.WCHB1_64	2.02863			-
Bacteria.Firmicutes.Bacilli.Turicibacteraceae.Turicibacter	0			-
Bacteria.Verrucomicrobia.Opitutae.Puniceicoccaceae.Pelagicoccus	2.02863			-
Bacteria.Acidobacteria.Other.Other.Other	3.65188			-
Bacteria.Proteobacteria.Alphaproteobacteria.Phyllobacteriaceae.Phyllobacterium.	2.75563			-
Bacteria.Actinobacteria.Actinobacteria.AKIW874.Other.	2.84115			-
Bacteria.Actinobacteria.Actinobacteria.Micrococcaceae.Kocuria.Other	3.14238			-
Bacteria.Acidobacteria.Acidobacteria.Other.Other.	4.83125			-
Bacteria.Actinobacteria.Actinobacteria.Other.Other	5.12018	TDNoCont	4.62321	0.0338949
Bacteria.Planctomycetes.Phycisphaerae.Other.Other.Other	4.35376	TDCont	3.74559	0.0338949
Bacteria.Bacteroidetes.Flavobacteria.Flavobacteriaceae.Flavobacterium.Flavobacteriumsuccinicans	2.15357			-
Bacteria.Proteobacteria.Deltaproteobacteria.MND4.Other	2.15357			-
Bacteria.Actinobacteria.Actinobacteria.Propionibacteriaceae.Microlunatus	2.15357			-
Bacteria.Actinobacteria.Actinobacteria.Actinopolysporaceae	2.32966			-
Bacteria.Other	0			-
Bacteria.Proteobacteria.Betaproteobacteria.Methylophilaceae.Methylobacillus	0			-
Bacteria.Actinobacteria.Actinobacteria.Promicromonosporaceae.Promicromonospora.	2.63069			-
Bacteria.Firmicutes.Clostridia.Peptococcaceae.Desulfosporosinus	2.42598			-
Bacteria.Actinobacteria.Actinobacteria.Mycobacteriaceae.Mycobacterium.Mycobacteriumgordonae	1.85254			-
Bacteria.Proteobacteria.Gammaproteobacteria..Solimonas.Solimonassoli	0			-
Bacteria.Proteobacteria.Alphaproteobacteria.Rhizobiaceae.Shinella	2.32948			-
Bacteria.Proteobacteria.Deltaproteobacteria.Geobacteraceae.Geobacter.Geobactersulfurreducens	0			-
Bacteria.Actinobacteria.Actinobacteria.Streptomycetaceae.Streptomyces.Streptomycesaculeolatus	2.02863			-
Bacteria.Planctomycetes.ODP123.Other	1.7276			-
Bacteria.Proteobacteria.Alphaproteobacteria.Caulobacteraceae	3.21427			-
Bacteria.Acidobacteria.BPC102	0			-
Bacteria.Firmicutes.Bacilli.Planococcaceae.Bacillus.Other	0			-
Bacteria.Bacteroidetes.Sphingobacteria.Niabella.	2.15357			-
Bacteria.Proteobacteria.Alphaproteobacteria.Sphingomonadaceae.Sphingosinicella	1.7276			-
Bacteria.Proteobacteria.Gammaproteobacteria.Pseudomonadaceae.Pseudomonas.Pseudomonasfragi	0			-
Bacteria.Chloroflexi.Thermomicrobia.Other	4.1267	TDNoCont	3.79353	0.0338949
Bacteria.Proteobacteria.Betaproteobacteria.Rubrivivax	2.20472			-
Bacteria.Bacteroidetes.Sphingobacteria.Sphingobacteriaceae.Olivibacter	1.85254			-
Bacteria.Proteobacteria.Betaproteobacteria.Rhodocyclaceae.Methyloversatilis	2.42657			-
Bacteria.Planctomycetes.Planctomycea.Other.Rhodopirellula.	2.20448			-
Bacteria.Firmicutes.Clostridia.BSV43.Other.	1.85254			-
Bacteria.Planctomycetes.Planctomycea.Other.Rhodopirellula	2.20448			-
Bacteria.Proteobacteria.Epsilonproteobacteria.Helicobacteraceae	1.7276			-
Bacteria.Bacteroidetes.Flavobacteria.Flavobacteriaceae.Flavobacterium	3.40881			-
Bacteria.Verrucomicrobia.Verrucomicrobiae.Other.Other	4.12185	TDCont	3.771	0.0338949
Bacteria.Acidobacteria.BPC102.Other	0			-
Bacteria.Proteobacteria.Alphaproteobacteria.Bradyrhizobiaceae.Bradyrhizobium	3.62339			-
Bacteria.Actinobacteria.Actinobacteria.Propionibacteriaceae.Other.Other	2.93163			-
Bacteria.ZB3.Other	1.7276			-
Bacteria.Proteobacteria.Alphaproteobacteria.Phyllobacteriaceae	4.09843	TDCont	3.49768	0.0338949
Bacteria.Firmicutes.Bacilli.Planococcaceae.Sporosarcina.	2.80678			-
Bacteria.Proteobacteria.Gammaproteobacteria.Crenotrichaceae	3.02793			-
Bacteria.Firmicutes.Clostridia.Clostridiaceae.Other	3.12498			-
Bacteria.Chloroflexi	4.76316	TDNoCont	4.04752	0.0338949
Bacteria.Firmicutes.Clostridia.Clostridiaceae.Clostridium	3.57242	TDCont	3.20702	0.0338949
Bacteria.Nitrospirae.Nitrospira.Other.Other	2.20448			-
Bacteria.GN02.GN07	2.20472			-
Bacteria.Actinobacteria.Actinobacteria.Micromonosporaceae.Actinoplanes.Actinoplanesglobisporus	2.15357			-
Bacteria.SPAM.FFCH6980.Other.Other.	2.96648			-
Bacteria.TM7.TM7_3	3.18997	TDCont	2.88343	0.0277078
Bacteria.Proteobacteria.Gammaproteobacteria..Solimonas	1.7276			-
Bacteria.Actinobacteria.Actinobacteria.Nakamurellaceae	3.13129	TDNoCont	2.80707	0.0277078
Bacteria.Chloroflexi.Chloroflexi.Roseiflexaceae.Roseiflexus.Roseiflexuscastenholzii	0			-
Bacteria.Nitrospirae.Nitrospira.Nitrospiraceae.JG37_AG_70	0			-
Bacteria.Proteobacteria.Gammaproteobacteria.Coxiellaceae.Aquicella	2.15357			-
Bacteria.Proteobacteria.Gammaproteobacteria.Methylococcaceae	2.32966	TDNoCont	2.32031	0.0323129
Bacteria.Nitrospirae.Nitrospira.Nitrospiraceae.Nitrospira.Nitrospirasp_	2.02826			-
Bacteria.Armatimonadetes.Chthonomonadetes	2.72753	TDCont	2.43401	0.0277078
Bacteria.Proteobacteria.Gammaproteobacteria.Xanthomonadaceae.Other.Other	3.64646			-
Bacteria.Verrucomicrobia.Other.Other.Other	1.72686			-
Bacteria.Verrucomicrobia.Opitutae.Opitutaceae.Opitutus.OpitutaceaebacteriumTAV2	0			-
Bacteria.Proteobacteria.Alphaproteobacteria.Caulobacteraceae.Caulobacter.Caulobactersp_K31	0			-
Bacteria.Chlorobi.SM1B09.Other.Other	3.28374	TDCont	2.9038	0.0338949
Bacteria.Actinobacteria.Other.Other.Other.Other	2.15357			-
Bacteria.Proteobacteria.Alphaproteobacteria.Sphingomonadaceae.Other.Other	3.4436			-
Bacteria.Actinobacteria.Actinobacteria.Nocardiopsaceae.Other.Other	2.02863			-
Bacteria.Actinobacteria.Actinobacteria.Micrococcaceae.Kocuria	3.14238			-
Bacteria.SPAM.0319_6G9.Other	3.75563	TDNoCont	3.32015	0.0338949
Bacteria.Actinobacteria.Actinobacteria.Euzebiaceae.Euzebia	2.63069			-
Bacteria.Chloroflexi.Anaerolineae.Anaerolinaceae	2.87315			-
Bacteria.Bacteroidetes.Flavobacteria.Flavobacteriaceae.Flavobacterium.Flavobacteriumgelidilacus	2.42642			-
Bacteria.Proteobacteria.Alphaproteobacteria.Brucellaceae	2.02789			-
Bacteria.Proteobacteria.Alphaproteobacteria.Rhizobiaceae.Agrobacterium.Rhizobiumsp_IRBG74	1.7276			-
Bacteria.Firmicutes.Bacilli.Planococcaceae.Rummeliibacillus	1.72686			-
Bacteria.Fibrobacteres.Fibrobacteres.Fibrobacteraceae	2.32966			-
Bacteria.Proteobacteria.Alphaproteobacteria.Erythrobacteraceae	3.45163	TDCont	3.02578	0.0338949
Bacteria.SC4.Other	0			-
Bacteria.Proteobacteria.Gammaproteobacteria.Alteromonadaceae	2.50575			-
Bacteria.Planctomycetes.C6	1.85254			-
Bacteria.Verrucomicrobia.Spartobacteria.Spartobacteriaceae.MC18.	2.95796			-
Bacteria.Firmicutes.Clostridia	3.95515	TDCont	3.60025	0.0338949
Bacteria.Actinobacteria.Actinobacteria.Rubrobacteraceae.Rubrobacter	3.47579	TDNoCont	3.1282	0.0323129
Bacteria.Proteobacteria.Alphaproteobacteria.Hyphomonadaceae	3.74027	TDCont	3.39074	0.0338949
Bacteria.Proteobacteria.Alphaproteobacteria.Rhodobacteraceae	3.80663			-
Bacteria.Bacteroidetes.Bacteroidia.Other.Other.Other	3.02833	TDCont	2.76598	0.0277078
Bacteria.Actinobacteria.Actinobacteria.Micromonosporaceae.Micromonospora.Micromonosporaechinaurantiaca	1.85254			-
Bacteria.Elusimicrobia.Elusimicrobia.Other.Other	3.17455			-
Bacteria.AD3	0			-
Bacteria.Firmicutes.Bacilli.Thermoactinomycetaceae.Thermoactinomyces	2.15357			-
Other.Other.Other	4.05378			-
Bacteria.Chlorobi.Ignavibacteria.Ignavibacteriaceae	2.72701			-
Bacteria.Firmicutes.Clostridia.Peptococcaceae.Desulfosporosinus.Desulfosporosinusmeridiei	2.42598			-
Bacteria.Firmicutes.Bacilli.Paenibacillaceae.Paenibacillus.Paenibacilluslautus	1.85254			-
Bacteria.Actinobacteria.Actinobacteria.Patulibacteraceae.Other	4.05666	TDNoCont	3.68083	0.0338949
Bacteria.ZB2.Other	3.87359	TDCont	3.56609	0.0323129
Bacteria.Tenericutes.Erysipelotrichi.Erysipelotrichaceae.Clostridium.	1.85254			-
Bacteria.GAL15.Other	2.15357			-
Archaea.Euryarchaeota.Other.Other.Other.Other	2.5727			-
Bacteria.Actinobacteria.Actinobacteria.Streptosporangiaceae.Sphaerisporangium	0			-
Bacteria.Proteobacteria.Alphaproteobacteria.Caulobacteraceae.Brevundimonas	2.32929			-
Bacteria.Proteobacteria.Alphaproteobacteria.Xanthobacteraceae.Labrys.	2.93172			-
Bacteria.Proteobacteria.Gammaproteobacteria.211ds20.Other	2.98271			-
Bacteria.Chlorobi.SM1B09.Other.Other.	3.28374	TDCont	2.94076	0.0338949
Bacteria.Actinobacteria.Actinobacteria.Cryptosporangiaceae.Cryptosporangium.	2.15357			-
Bacteria.Actinobacteria.Actinobacteria.Streptosporangiaceae.Microbispora	1.85254			-
Bacteria.Actinobacteria.Actinobacteria.Micromonosporaceae.Catellatospora	3.08299	TDNoCont	2.68509	0.0338949
Bacteria.Bacteroidetes.Sphingobacteria.Flexibacteraceae.Dyadobacter.	0			-
Bacteria.Firmicutes.Bacilli.Alicyclobacillaceae.Alicyclobacillus.Other	3.00612	TDCont	2.70344	0.0338949
Bacteria.GN02.GKS2_174.Other.Other.	2.6816	TDCont	2.52616	0.0277078
Bacteria.Actinobacteria.Actinobacteria.Glycomycetaceae.Other	0			-
Bacteria.Aquificae.Aquificae	2.02863			-
Bacteria.GN04.GN15	1.72686			-
Bacteria.Firmicutes.Bacilli.Bacillaceae.Anoxybacillus	1.85254			-
Bacteria.Proteobacteria.Alphaproteobacteria.Beijerinckiaceae	2.93172			-
Bacteria.Firmicutes.Bacilli.Bacillaceae	4.92295	TDNoCont	4.41273	0.0338949
Bacteria.Planctomycetes.Planctomycea.Pirellulaceae	4.20308	TDCont	3.80974	0.0338949
Bacteria.Planctomycetes.Planctomycea.Pirellulaceae.Other.Other	3.38062	TDCont	3.0007	0.0338949
Other	4.05378			-
Bacteria.TM6.SBRH58	0			-
Bacteria.Firmicutes.Bacilli.Thermoactinomycetaceae.Planifilum.	1.85254			-
Bacteria.TM7.TM7_3.Other	3.12551	TDCont	2.8041	0.0277078
Bacteria.Nitrospirae	3.94596			-
Bacteria.Proteobacteria.Betaproteobacteria.Alcaligenaceae.Achromobacter.	2.87368			-
Bacteria.Acidobacteria.RB25	2.63069			-
Bacteria.Proteobacteria.Alphaproteobacteria.Bradyrhizobiaceae.Rhodopseudomonas.	2.63041			-
Bacteria.NKB19.GN13.Other.Other.	2.02863			-
Bacteria.Cyanobacteria.4C0d_2	2.32948			-
Bacteria.Chlorobi.SM1H02.Other.Other	3.06972	TDCont	2.8009	0.0277078
Bacteria.Proteobacteria.Deltaproteobacteria	4.72173	TDCont	3.78702	0.0338949
Bacteria.Firmicutes.Clostridia.Ruminococcaceae	2.3291			-
Bacteria.Spirochaetes.Leptospirae.Leptospiraceae.Leptospira	0			-
Bacteria.Armatimonadetes.5B_18.Other.Other	2.42642			-
Bacteria.Bacteroidetes.Flavobacteria.Flavobacteriaceae.Chryseobacterium	0			-
Bacteria.Proteobacteria.Alphaproteobacteria.Sphingomonadaceae.Sphingobium.Other	2.20472			-
Bacteria.Actinobacteria.Actinobacteria.Nocardiaceae	3.32957			-
Bacteria.Proteobacteria.Betaproteobacteria.Rhodocyclaceae.Other.Other	2.20472			-
Bacteria.Proteobacteria.Deltaproteobacteria.Entotheonellaceae.CandidatusEntotheonella	3.52464			-
Bacteria.Actinobacteria.Actinobacteria.Intrasporangiaceae.Terracoccus	3.38402	TDNoCont	3.0811	0.0192544
Bacteria.Firmicutes.Clostridia.Peptococcaceae.Desulfotomaculum.	1.72686			-
Bacteria.SM2F11.Other	3.36083	TDCont	3.02734	0.0338949
Bacteria.Actinobacteria.Actinobacteria.Nocardiaceae.Rhodococcus	3.10775			-
Bacteria.Actinobacteria.Actinobacteria.Nocardioidaceae.Kribbella.Kribbellaaluminosa	2.63069	TDNoCont	2.36556	0.0192544
Bacteria.Proteobacteria.Gammaproteobacteria.Ectothiorhodospiraceae.Other	2.84097			-
Bacteria.Firmicutes.Clostridia.Halanaerobiaceae	1.85254			-
Bacteria.Acidobacteria.RB25.Other.Other	2.63069			-
Bacteria.Actinobacteria.Actinobacteria.Micromonosporaceae.Actinoplanes.Other	2.80678			-
Bacteria.Proteobacteria.Alphaproteobacteria.Hyphomicrobiaceae.Other.Other	3.51281			-
Bacteria.Proteobacteria.Gammaproteobacteria.HTCC2089.Other.	0			-
Bacteria.TM7.TM7_3.Other.Other	3.12551	TDCont	2.80029	0.0277078
Bacteria.Bacteroidetes.Sphingobacteria.Rhodothermaceae.Other	2.02826			-
Bacteria.Actinobacteria.Actinobacteria.Williamsiaceae.Williamsia.Williamsiamuralis	1.85254			-
Bacteria.Actinobacteria.Actinobacteria.Nocardioidaceae.Nocardioides.Other	3.73335			-
Bacteria.Actinobacteria.Actinobacteria.Micromonosporaceae.Actinocatenispora.	0			-
Bacteria.NC10.12_24.Other.Other.	0			-
Bacteria.Proteobacteria.Gammaproteobacteria.Pseudomonadaceae.Azotobacter.	0			-
Bacteria.Actinobacteria.Actinobacteria.Nocardiaceae.Nocardia.Nocardiaabscessus	2.15357			-
Bacteria.TM7.TM7_1	3.84475	TDCont	3.54364	0.0338949
Bacteria.Planctomycetes.FFCH393.Other.Other.	2.4546			-
Bacteria.Firmicutes.Clostridia.Symbiobacteriaceae.Symbiobacterium.Symbiobacteriumthermophilum	1.7276			-
Bacteria.Firmicutes.Bacilli.Thermoactinomycetaceae.Thermoactinomyces.Thermoactinomycesvulgaris	2.15357			-
Bacteria.Proteobacteria.Alphaproteobacteria.Sphingomonadaceae.Sphingomonas.Other	3.72311			-
Bacteria.Proteobacteria.Alphaproteobacteria.Methylocystaceae.Other	2.93163			-
Bacteria.Proteobacteria.Alphaproteobacteria.Rhodobiaceae.Other.Other	3.68652	TDCont	3.05863	0.0338949
Bacteria.Firmicutes.Clostridia.Lachnospiraceae.Coprococcus.Clostridiumphytofermentans	1.7276			-
Bacteria.Elusimicrobia.Elusimicrobia.Other	3.17455			-
Bacteria.Chloroflexi.SOGA31	4.43687	TDNoCont	3.93789	0.0338949
Bacteria.Actinobacteria.Actinobacteria.Thermomonosporaceae.Actinoallomurus.Actinoallomurusiriomotensis	1.85254			-
Bacteria.Actinobacteria.Actinobacteria.Streptomycetaceae.Streptomyces.Streptomycesmirabilis	3.32966	TDNoCont	3.05004	0.0323129
Bacteria.Actinobacteria.Actinobacteria.Streptosporangiaceae.Microbispora.Microbisporarosea	1.85254			-
Bacteria.Firmicutes.Clostridia.Lachnospiraceae.Coprococcus.Other	2.50538			-
Bacteria.TM7.TM7_3.A29	2.32966			-
Bacteria.Actinobacteria.Actinobacteria.Intrasporangiaceae	3.96313	TDNoCont	3.52543	0.0338949
Bacteria.Actinobacteria.Actinobacteria.Actinosynnemataceae.Kibdelosporangium.	2.69764	TDNoCont	2.37411	0.0192544
Bacteria.Proteobacteria.Gammaproteobacteria.Legionellaceae.Other	0			-
Bacteria.Chloroflexi.Chloroflexi.Kouleothrixaceae.Kouleothrix.	2.55151			-
Bacteria.Armatimonadetes.Other.Other.Other.Other	1.7276			-
Bacteria.Actinobacteria.Actinobacteria.Nocardiaceae.Nocardia.Other	2.85254	TDNoCont	2.42537	0.0323129
Bacteria.Proteobacteria.Alphaproteobacteria.Bradyrhizobiaceae.Afipia.	1.7276			-
Bacteria.Proteobacteria.Deltaproteobacteria.Syntrophobacteraceae.Other	4.03152			-
Bacteria.Actinobacteria.Actinobacteria.Frankiaceae	2.75563			-
Bacteria.Elusimicrobia.Elusimicrobia.Other.Other.	3.17455			-
Bacteria.Actinobacteria.Actinobacteria.Microbacteriaceae.Agromyces	3.19496	TDNoCont	2.55295	0.0338949
Archaea.Euryarchaeota.Thermoplasmata.WCHD3_02.Other.	0			-
Bacteria.Proteobacteria.Alphaproteobacteria.Xanthobacteraceae.Other.Other	2.55151	TDNoCont	2.31858	0.0192544
Bacteria.Firmicutes.Bacilli.Planococcaceae.Rummeliibacillus.Rummeliibacillusstabekisii	1.72686			-
Bacteria.Planctomycetes.Planctomycea.Gemmataceae.Other	3.69139			-
Bacteria.Planctomycetes.PW285	2.42657			-
Bacteria.Elusimicrobia	3.18979			-
Bacteria.Proteobacteria.Alphaproteobacteria.Rhodospirillaceae.Inquilinus.Inquilinuslimosus	1.85254			-
Bacteria.Proteobacteria.Gammaproteobacteria.Xanthomonadaceae.Xanthomonas	0			-
Bacteria.Cyanobacteria.4C0d_2.Other.Other	2.32948			-
Bacteria.Planctomycetes	4.82083	TDCont	4.25975	0.0338949
Bacteria.Proteobacteria.Betaproteobacteria.Comamonadaceae.Rhodoferax.	0			-
Bacteria.Proteobacteria.Alphaproteobacteria.Hyphomicrobiaceae.Hyphomicrobium.Hyphomicrobiumsulfonivorans	0			-
Bacteria.Actinobacteria.Actinobacteria.Corynebacteriaceae	0			-
Bacteria.Firmicutes.Bacilli.Staphylococcaceae	2.02826			-
Bacteria.Firmicutes.Clostridia.Clostridiaceae.Clostridium.Other	3.20438			-
Bacteria.Acidobacteria.Koribacteraceae.CandidatusKoribacter	2.55151			-
Bacteria.Proteobacteria.Betaproteobacteria.Nitrosomonadaceae.Other.	1.85254			-
Bacteria.Bacteroidetes.Sphingobacteria.Flexibacteraceae.Dyadobacter	0			-
Bacteria.Verrucomicrobia.Verrucomicrobiae.Verrucomicrobiasubdivision3.Other.	3.12539			-
Bacteria.Nitrospirae.Nitrospira.Nitrospiraceae.Nitrospira.	3.9389			-
Bacteria.Proteobacteria.Gammaproteobacteria.Coxiellaceae.Other.Other	2.72753			-
Bacteria.Chloroflexi.Ktedonobacteria.Other.Other	0			-
Bacteria.Proteobacteria.Deltaproteobacteria.Polyangiaceae.Other.Other	3.3439	TDNoCont	2.8653	0.0338949
Bacteria.Tenericutes	2.20472			-
Bacteria.Armatimonadetes.CH21.Other	3.435	TDCont	3.1217	0.0338949
Bacteria.Acidobacteria.Acidobacteria.Acidobacteriaceae	2.72738			-
Bacteria.Firmicutes.Bacilli.Bacillaceae.Bacillus.Bacillusclausii	0			-
Bacteria.Proteobacteria.Gammaproteobacteria.Sinobacteraceae.Other.Other	4.62778	TDCont	4.16538	0.0338949
Bacteria.Proteobacteria.Alphaproteobacteria.Sphingomonadaceae	4.4598			-
Archaea.Crenarchaeota.Thaumarchaeota.Cenarchaeaceae.Other	2.02826			-
Bacteria.Actinobacteria.Actinobacteria.Patulibacteraceae.Patulibacter.	1.72686			-
Bacteria.Chloroflexi.Thermomicrobia	4.1267	TDNoCont	3.77944	0.0338949
Bacteria.Firmicutes.Clostridia.ClostridialesFamilyXI_IncertaeSedis	2.72753			-
Bacteria.Proteobacteria.Betaproteobacteria.Nitrosomonadaceae.Nitrosospira.Nitrosospiramultiformis	2.93163			-
Bacteria.Proteobacteria.Gammaproteobacteria.Xanthomonadaceae.Luteimonas	0			-
Bacteria.OP11	2.95801	TDCont	2.65462	0.0277078
Bacteria.Proteobacteria.Betaproteobacteria.Hydrogenophilaceae.Other.	2.02826			-
Bacteria.Proteobacteria.Gammaproteobacteria.Xanthomonadaceae.Pseudoxanthomonas.	2.76872			-
Bacteria.Chlorobi.SM1H02.Other	3.06972	TDCont	2.79473	0.0277078
Bacteria.Proteobacteria.Alphaproteobacteria.Bradyrhizobiaceae.Balneimonas.	4.16851			-
Bacteria.Proteobacteria.Deltaproteobacteria.Desulfobulbaceae.Desulfobulbus.	1.72686			-
Bacteria.Actinobacteria.Actinobacteria.Iamiaceae	3.65872			-
Bacteria.Chloroflexi.Chloroflexi.Roseiflexaceae.Roseiflexus	2.15357			-
Bacteria.Actinobacteria.Actinobacteria.Actinosynnemataceae.Kibdelosporangium	2.69764	TDNoCont	2.4039	0.0192544
Bacteria.Bacteroidetes.Sphingobacteria.Other.Other	4.49383	TDCont	4.13917	0.0338949
Bacteria.Armatimonadetes.Armatimonadia.Other.Other	0			-
Bacteria.Proteobacteria.Betaproteobacteria.Nitrosomonadaceae.Nitrosospira	2.93163			-
Bacteria.Cyanobacteria.S15B_MN24.Other.Other.	3.2186			-
Bacteria.Spirochaetes.Spirochaetes.Spirochaetaceae.Spirochaeta.Spirochaetaaurantia	1.7276			-
Bacteria.Acidobacteria.PAUC37f.Other	3.02863			-
Bacteria.Proteobacteria.Alphaproteobacteria.Caulobacteraceae.Asticcacaulis	1.7276			-
Bacteria.Acidobacteria.RB25.Other.Other.	2.63069			-
Bacteria.Firmicutes.Clostridia.Dehalobacteriaceae	2.02863			-
Bacteria.Cyanobacteria.Nostocophycideae.Nostocaceae.Nostoc.	2.32966			-
Bacteria.Actinobacteria.Actinobacteria.Iamiaceae.Other	3.2997			-
Bacteria.Firmicutes.Clostridia.Clostridiaceae.Caloramator	2.20472			-
Bacteria.Proteobacteria.Betaproteobacteria.Alcaligenaceae	3.28384			-
Bacteria.Cyanobacteria.Other.Other.Other.Other	3.40872			-
Bacteria.Actinobacteria.Actinobacteria.Frankiaceae.Frankia.	0			-
Bacteria.Proteobacteria.Alphaproteobacteria.Hyphomicrobiaceae.Rhodomicrobium	2.20472			-
Bacteria.Firmicutes.Clostridia.Dehalobacteriaceae.Dehalobacterium	2.02863			-
Bacteria.Chloroflexi.Chloroflexi.Other.Other	2.96648			-
Bacteria.Chlorobi.SJA_28	2.50526			-
Archaea.Euryarchaeota.Methanomicrobia.Methanosarcinaceae.Methanosarcina.	1.72686			-
Bacteria.Firmicutes.Bacilli.Paenibacillaceae.Brevibacillus.Brevibacillusthermoruber	1.85254			-
Bacteria.Proteobacteria.Betaproteobacteria.Methylophilaceae.Other	3.00635			-
Bacteria.Actinobacteria.Actinobacteria.Promicromonosporaceae	2.69764			-
Bacteria.Proteobacteria.Betaproteobacteria.Burkholderiaceae.Ralstonia	2.42627			-
Bacteria.Actinobacteria.Actinobacteria.Geodermatophilaceae.Other.Other	4.37629	TDNoCont	4.03042	0.0338949
Bacteria.Acidobacteria.Sva0725.Other	3.68505			-
Bacteria.Firmicutes.Clostridia.Symbiobacteriaceae	2.42598			-
Bacteria.Proteobacteria.Betaproteobacteria.Methylophilaceae.Methylovorus.	2.42657			-
Bacteria.Thermi	2.20448			-
Bacteria.Proteobacteria.Betaproteobacteria.Methylophilaceae	3.4088	TDCont	3.07034	0.0323129
Bacteria.Actinobacteria.Actinobacteria.Microbacteriaceae.Agromyces.Agromycesulmi	2.20472			-
Bacteria.Firmicutes.Bacilli.Alicyclobacillaceae.Alicyclobacillus.Alicyclobacilluspohliae	1.85254			-
Bacteria.Actinobacteria.Actinobacteria.Glycomycetaceae.Glycomyces	2.55151			-
Bacteria.Planctomycetes.FFCH393	2.4546			-
Bacteria.BRC1.PRR_11	2.50513			-
Bacteria.Proteobacteria.Betaproteobacteria.Oxalobacteraceae.Massilia	3.13129			-
Bacteria.Proteobacteria.Gammaproteobacteria.Xanthomonadaceae.Stenotrophomonas	2.32929			-
Archaea.Euryarchaeota.Other.Other	2.5727			-
Bacteria.Chloroflexi.Anaerolineae.Caldilineaceae	3.54691			-
Bacteria.Firmicutes.Bacilli.Other.Other	2.80678	TDNoCont	2.36336	0.0338949
Bacteria.Proteobacteria.Alphaproteobacteria.Rhodospirillaceae.Inquilinus	2.20472			-
Bacteria.Proteobacteria.Betaproteobacteria.Methylophilaceae.Methylovorus	2.42657			-
Bacteria.Actinobacteria.Other.Other.Other	2.15357			-
Archaea.Crenarchaeota.Thaumarchaeota.Cenarchaeaceae.Other.	2.02826			-
Bacteria.GN04	1.72686			-
Bacteria.Bacteroidetes.Sphingobacteria.Segetibacter.	0			-
Bacteria.GN02	2.8066	TDCont	2.62534	0.0277078
Bacteria.Bacteroidetes.Sphingobacteria.Flammeovirgaceae.Other	2.6306			-
Bacteria.Chlorobi	3.69111	TDCont	3.37893	0.0338949
Bacteria.Acidobacteria.iii1_8.Other	3.57253			-
Bacteria.Firmicutes.Bacilli.Planococcaceae.Bacillus	2.02826			-
Bacteria.Bacteroidetes.Flavobacteria.Cryomorphaceae.Fluviicola	0			-
Bacteria.AD3.JG37_AG_4	0			-
Bacteria.Proteobacteria.Alphaproteobacteria.Sphingomonadaceae.Sphingomonas.Sphingomonaswittichii	2.96648			-
Bacteria.Actinobacteria.Actinobacteria.Intrasporangiaceae.Phycicoccus	3.23275	TDNoCont	2.90446	0.0277078
Bacteria.Firmicutes.Bacilli.Paenibacillaceae.Paenibacillus	3.53353			-
Bacteria.Firmicutes.Bacilli.Planococcaceae.Other.Other	3.29548			-
Bacteria.Proteobacteria.Gammaproteobacteria.OM60	0			-
Bacteria.Proteobacteria.Betaproteobacteria.Oxalobacteraceae.Other	3.06986			-
Bacteria.Planctomycetes.Planctomycea.Gemmataceae.Gemmata	3.49075			-
Bacteria.Proteobacteria.Alphaproteobacteria.Rhizobiaceae.Shinella.	2.32948			-
Bacteria.Actinobacteria.Actinobacteria.Patulibacteraceae	4.05666	TDNoCont	3.69027	0.0338949
Bacteria.Proteobacteria.Gammaproteobacteria.Enterobacteriaceae.Pantoea	2.15357			-
Bacteria.Spirochaetes.Spirochaetes.Spirochaetaceae.Spirochaeta	1.7276			-
Bacteria.Firmicutes.Bacilli.Planococcaceae.Bacillus.Bacilluspsychrodurans	2.02826			-
Bacteria.AD3.ABS_6.Other.Other	0			-
Bacteria.Planctomycetes.agg27.Other.Other.	3.34024	TDCont	2.95475	0.0338949
Bacteria.Firmicutes.Bacilli.Sporolactobacillaceae.Sporolactobacillus	2.02789			-
Bacteria.Proteobacteria.Alphaproteobacteria.Xanthobacteraceae.Labrys	2.93172			-
Bacteria.Proteobacteria.Gammaproteobacteria.Moraxellaceae	2.02826			-
Bacteria.Proteobacteria.Alphaproteobacteria.Rhizobiaceae.Sinorhizobium.	2.55151			-
Bacteria.Proteobacteria.Alphaproteobacteria.Brucellaceae.Ochrobactrum.	0			-
Bacteria.Thermotogae.Thermotogae.Thermotogaceae.Other	1.85254			-
Bacteria.Proteobacteria.Betaproteobacteria.Oxalobacteraceae.Oxalobacter	1.7276			-
Bacteria.Actinobacteria.Actinobacteria.Glycomycetaceae.Glycomyces.Glycomycesharbinensis	2.55151			-
Bacteria.Proteobacteria.Deltaproteobacteria.Cystobacteraceae.Other.Other	3.60842			-
Bacteria.Gemmatimonadetes.Gemmatimonadetes.Other.Other.Other	4.6343	TDNoCont	3.98672	0.0338949
Bacteria.ABY1_OD1.Other	3.06999	TDCont	2.79054	0.0277078
Bacteria.Firmicutes.Bacilli.Bacillaceae.Geobacillus.Geobacillusthermodenitrificans	0			-
Bacteria.Firmicutes.Clostridia.ClostridialesFamilyXI_IncertaeSedis.Tissierella.	2.6306			-
Bacteria.Actinobacteria.Actinobacteria.Micromonosporaceae.Dactylosporangium.	2.4546	TDNoCont	2.29781	0.0192544
Bacteria.Proteobacteria.Alphaproteobacteria.Hyphomicrobiaceae	4.56878	TDCont	3.91799	0.0338949
Bacteria.TM7.TM7_3.Rs_045.Other	0			-
Bacteria.Bacteroidetes.Other	3.30717			-
Bacteria.Proteobacteria.Gammaproteobacteria.Xanthomonadaceae.Xanthomonas.	0			-
Archaea.Crenarchaeota.Thaumarchaeota.Nitrososphaeraceae	2.68168	TDCont	2.24841	0.0338949
Bacteria.Proteobacteria.Gammaproteobacteria.HTCC2089.Other	0			-
Bacteria.Proteobacteria.Alphaproteobacteria.Rhodobacteraceae.Amaricoccus	3.72747			-
Bacteria.Proteobacteria.Alphaproteobacteria.Rhodospirillaceae.Phaeospirillum.Phaeospirillumfulvum	2.02789			-
Bacteria.Chlamydiae.Chlamydiae.Chlamydiaceae.Other.Other	0			-
Bacteria.Verrucomicrobia.Spartobacteria.Spartobacteriaceae.Chthoniobacter.Chthoniobacterflavus	2.68184			-
Bacteria.Actinobacteria.Actinobacteria.Rubrobacteraceae.Rubrobacter.Other	3.47579	TDNoCont	3.10605	0.0323129
Bacteria.Proteobacteria.Deltaproteobacteria.Geobacteraceae.Geobacter.Other	3.40877	TDCont	3.03087	0.0338949
Bacteria.Actinobacteria.Actinobacteria.Mycobacteriaceae.Mycobacterium.Mycobacteriumleprae	0			-
Bacteria.Verrucomicrobia.Opitutae.Other	3.02819	TDCont	2.76277	0.0277078
Bacteria.OP11.OP11_4.Other.Other.	2.6306			-
Bacteria.Actinobacteria.Actinobacteria.Actinosynnemataceae.Other	2.93172			-
Bacteria.Proteobacteria.Gammaproteobacteria.Coxiellaceae.Other	2.72753			-
Bacteria.Proteobacteria.Betaproteobacteria.Oxalobacteraceae.Massilia.	2.02863			-
Bacteria.Actinobacteria	5.56787	TDNoCont	5.08189	0.0338949
Bacteria.Actinobacteria.Actinobacteria.Mycobacteriaceae.Mycobacterium	3.60073	TDNoCont	3.15204	0.0338949
Bacteria.Proteobacteria.Alphaproteobacteria.Rhodobiaceae	3.68652	TDCont	3.06747	0.0338949
Bacteria.Proteobacteria.Gammaproteobacteria.Legionellaceae.Tatlockia.Other	1.7276			-
Bacteria.WS3.PRR_12	3.64128			-
Bacteria.Actinobacteria.Actinobacteria.Frankiaceae.Frankia	0			-
Bacteria.Verrucomicrobia.Spartobacteria.Spartobacteriaceae.CandidatusXiphinematobacter.	3.18982			-
Bacteria.Proteobacteria.Alphaproteobacteria.Rhizobiaceae.Agrobacterium	2.84154			-
Bacteria.Chloroflexi.Ktedonobacteria	0			-
Bacteria.Acidobacteria.Other.Other.Other.Other	3.65188			-
Bacteria.Proteobacteria.Alphaproteobacteria.Hyphomonadaceae.Other	3.73603	TDCont	3.40815	0.0338949
Bacteria.Proteobacteria.Alphaproteobacteria.Caulobacteraceae.Other.Other	2.55151			-
Bacteria.Chloroflexi.SOGA31.Other.Other.	4.43687	TDNoCont	3.89959	0.0338949
Bacteria.Proteobacteria.Betaproteobacteria.Comamonadaceae.Hydrogenophaga.Hydrogenophagapalleronii	1.7276			-
Bacteria.Planctomycetes.Phycisphaerae.Phycisphaeraceae	0			-
Archaea.Euryarchaeota.Other	2.5727			-
Bacteria.Proteobacteria.Alphaproteobacteria.Methylobacteriaceae	3.2839	TDNoCont	2.89728	0.0323129

## Sheet: Supplementary Table S4
Supplementary Table S4. LEfSe output obtained comparing fungal OTUs of contaminated (TDcont) and noncontaminated (TDNoCont) soils of Trentola Ducenta site.
OTU_ID	LDA_score	Condition	LDA_score_corrected	p-value
D_3__Fungi.D_4__Ascomycota.D_7__Leotiomycetes	2.4245			-
D_3__Fungi.D_4__Chytridiomycota.D_6__Chytridiomycetes.D_7__Chytridiales	3.32455			-
D_3__Fungi.D_4__Ascomycota.D_7__Sordariomycetes.D_8__Sordariales.D_9__Sordariaceae.Ambiguous_taxa	4.09349			-
D_3__Fungi.D_4__Zoopagomycota.D_6__Entomophthoromycetes.D_7__Entomophthorales..	1.04434			-
D_3__Fungi.D_4__Mucoromycota.D_6__Mucorales.D_7__Thamnidiaceae.D_8__Thamnostylum	1.04434			-
D_3__Fungi.D_4__Cryptomycota.D_6__IncertaeSedis.D_7__IncertaeSedis.D_8__IncertaeSedis.D_9__Paramicrosporidium	2.3453			-
D_3__Fungi.D_4__Basidiomycota.D_6__Geminibasidiomycetes.D_8__Geminibasidiales.D_9__Geminibasidiaceae	4.51025	TDNoCont	4.21418	0.0338949
D_3__Fungi.D_4__Basidiomycota.D_6__Agaricomycetes.D_8__Polyporales.D_9__Fomitopsidaceae	2.61637			-
D_3__Fungi.D_4__Ascomycota.D_7__Leotiomycetes.D_8__Helotiales.D_9__Leotiaceae	0			-
D_3__Fungi.D_4__Basidiomycota.D_6__Agaricomycetes.D_8__Agaricales.D_9__Cyphellaceae.D_10__Cheimonophyllum	2.44221			-
D_3__Fungi.D_4__Chytridiomycota.D_6__Monoblepharidomycetes.D_7__Monoblepharidales.D_8__IncertaeSedis.D_9__Hyaloraphidium	2.749	TDNoCont	2.5422	0.0277078
D_3__Fungi.D_4__Ascomycota.D_7__Sordariomycetes.D_8__Sordariales.D_9__Chaetomiaceae	5.11067			-
D_3__Fungi.D_5__Ascomycota	3.58585			-
D_3__Fungi.D_4__Chytridiomycota.D_6__Monoblepharidomycetes	3.41225	TDNoCont	3.02902	0.0338949
D_3__Fungi.D_4__Ascomycota.D_6__Saccharomycetes	3.0896			-
D_3__Fungi.D_4__Ascomycota.D_7__Eurotiomycetes.D_8__Onygenales.D_9__Arthrodermataceae	4.33386			-
D_3__Fungi.D_4__Ascomycota.D_7__Sordariomycetes.D_8__Microascales.D_9__Microascaceae	1.82245			-
D_3__Fungi.D_4__Basidiomycota.D_6__Agaricomycetes.D_8__Cantharellales.D_9__Ceratocystidaceae.D_10__Ceratocystis	1.5214			-
D_3__Fungi.D_4__Basidiomycota.D_6__Agaricomycetes.D_8__Cantharellales.D_9__Botryobasidiaceae.D_10__Phyllosticta	1.6464	TDNoCont	3.46354	0.0192544
D_3__Fungi.D_4__Zoopagomycota.D_6__Basidiobolomycetes.D_7__Basidiobolales	2.61637			-
D_3__Fungi.D_4__Ascomycota.D_6__Orbiliomycetes.D_7__Orbiliales.D_9__Orbiliaceae.D_10__Arthrobotrys	3.2374	TDNoCont	2.64444	0.0338949
D_3__Fungi.D_4__Chytridiomycota	4.66406	TDNoCont	4.06242	0.0338949
D_3__Fungi.D_4__Ascomycota.D_7__Eurotiomycetes.D_8__Chaetothyriales.D_9__Herpotrichiellaceae	2.98213			-
D_3__Fungi.D_4__Basidiomycota.D_6__Agaricomycetes.D_8__Hymenochaetales.D_9__Tubulicrinaceae.D_10__Tubulicrinis	0			-
D_3__Fungi.D_4__Basidiomycota.D_6__Tremellomycetes	4.55625	TDNoCont	4.16235	0.0338949
D_3__Fungi.D_4__Ascomycota.D_6__Archaeorhizomycetes.D_7__Archaeorhizomycetales.D_8__Archaeorhizomycetaceae	1.82242			-
D_3__Fungi.D_4__LKM15.D_5__unculturedEimeriidae	1.77129			-
D_3__Fungi.D_4__Basidiomycota.D_6__Agaricomycetes.D_8__Gomphales	2.31534			-
D_3__Fungi.D_4__Ascomycota.D_7__Sordariomycetes.D_8__Microascales.D_9__Microascaceae.D_10__Pithoascus	1.82245			-
D_3__Fungi.D_4__Zoopagomycota.D_6__Entomophthoromycetes.D_7__Entomophthorales.D_8__Ancylistaceae	2.66058			-
D_3__Fungi.D_4__Ascomycota.D_7__Dothideomycetes.D_8__Pleosporales.D_9__Didymosphaeriaceae.D_10__Roussoella	0			-
D_3__Fungi.D_4__unculturedeukaryote	0			-
D_3__Fungi.D_5__Ascomycota.D_6__Amb_18S_784	3.58585			-
D_3__Fungi.D_4__Basidiomycota.D_6__Agaricomycetes.D_8__Gomphales.D_9__Gomphacea	2.31534			-
D_3__Fungi.D_4__Ascomycota.D_7__Eurotiomycetes.D_8__Chaetothyriales.D_9__Herpotrichiellaceae.D_10__Capronia	2.97539			-
D_3__Fungi.D_4__Zoopagomycota	3.92203	TDNoCont	3.43616	0.0338949
D_3__Fungi.D_4__Ascomycota.D_7__Dothideomycetes.D_8__Capnodiales.D_9__IncertaeSedis	1.04434			-
D_3__Peronosporomycetes.D_4__Halophytophthora.Ambiguous_taxa	0			-
D_3__Fungi.D_4__Ascomycota.D_7__Sordariomycetes.D_8__Coniochaetales	4.15284	TDNoCont	3.64206	0.0338949
D_3__Fungi.D_4__Ascomycota.D_7__IncertaeSedis.D_9__IncertaeSedis	0			-
D_3__Fungi.D_4__Zoopagomycota.D_6__Basidiobolomycetes.D_7__Basidiobolales.D_8__Basidiobolaceae.D_9__Schizangiella	2.61637			-
D_3__Fungi.D_4__Zoopagomycota.D_6__Entomophthoromycetes.D_7__Entomophthorales.D_8__Entomophthoraceae	0			-
D_3__Fungi.D_4__Chytridiomycota.D_6__Monoblepharidomycetes.D_7__Monoblepharidales.D_8__IncertaeSedis	2.749	TDNoCont	2.53893	0.0277078
D_3__Fungi.D_4__Basidiomycota.D_6__Agaricomycetes.D_8__Agaricales.D_9__Tricholomataceae.Other	2.42449			-
D_3__Fungi.D_4__Mucoromycota.D_6__Mucorales.D_7__Radiomycetaceae.D_8__Hesseltinella	1.5214			-
D_3__Fungi.D_4__Basidiomycota.D_7__Wallemiomycetes.D_8__Wallemiales.D_9__IncertaeSedis	1.99855			-
D_3__Fungi.D_4__Zoopagomycota.D_6__Entomophthoromycetes.D_7__Entomophthorales	2.66058			-
D_3__Fungi.D_4__Ascomycota.D_7__Sordariomycetes	5.50423			-
D_3__Fungi.D_4__Ascomycota.D_7__Saccharomycetes	3.36234			-
D_3__Fungi.D_4__Basidiomycota.D_6__Agaricomycetes.D_8__Cantharellales.D_9__Ceratocystidaceae	2.71328	TDNoCont	2.38643	0.0323129
D_3__Fungi.D_4__Blastocladiomycota.D_5__Blastocladiomycetes	3.42689			-
D_3__Fungi.D_4__Basidiomycota.D_6__Geminibasidiomycetes.D_8__Geminibasidiales	4.51025	TDNoCont	4.21058	0.0338949
D_3__Fungi.D_4__Basidiomycota.D_6__Malasseziomycetes.D_7__Malasseziales	2.81513	TDCont	2.60443	0.0338949
D_3__Fungi.D_4__Ascomycota.D_9__IncertaeSedis.D_10__Pulchromyces	3.57957			-
D_3__Peronosporomycetes.Ambiguous_taxa.Ambiguous_taxa	4.60506			-
D_3__Fungi.D_4__Ascomycota.D_7__Sordariomycetes.D_8__Hypocreales.D_9__IncertaeSedis	2.78464			-
D_3__Fungi.D_4__Ascomycota.D_7__Eurotiomycetes.D_8__Eurotiales.D_9__Trichocomaceae.D_10__Aspergillus	2.53094	TDNoCont	2.25768	0.0338949
D_3__Fungi.D_4__Ascomycota.D_7__Sordariomycetes.D_8__Hypocreales	3.84636			-
D_3__Fungi.D_4__Chytridiomycota.D_6__Chytridiomycetes.D_7__Rhizophydiales.D_8__uncultured	3.63903	TDNoCont	3.21148	0.0338949
D_3__Fungi.D_4__Ascomycota.D_6__Pezizomycetes.D_7__Pezizales.D_9__Ascobolaceae.Other	1.16928			-
D_3__Fungi.D_4__Ascomycota.D_6__Pezizomycetes.D_7__Pezizales	2.28316			-
D_3__Fungi.D_4__Ascomycota.D_7__Leotiomycetes.D_8__Helotiales.D_9__Helotiaceae.D_10__Tricladium	2.29955			-
D_3__Fungi.D_4__Ascomycota.D_7__Sordariomycetes.D_8__Microascales.D_9__Halosphaeriaceae	3.91895			-
D_3__Fungi.D_4__Ascomycota.D_6__Pezizomycetes.D_7__Pezizales.D_9__Pezizaceae	2.68773			-
D_3__Fungi.Other	4.67463			-
D_3__Fungi.D_4__Basidiomycota.D_7__Wallemiomycetes	1.99855			-
D_3__Fungi.D_4__Ascomycota.D_7__Eurotiomycetes.D_8__Eurotiales	4.84233	TDNoCont	4.35882	0.0338949
D_3__Fungi.D_4__Cryptomycota.D_5__Rozellidea.D_6__Rozellida	3.3539	TDNoCont	2.95424	0.0338949
D_3__Fungi.D_4__Chytridiomycota.D_6__Chytridiomycetes.D_7__Lobulomycetales.D_8__Lobulomycetaceae	2.84131			-
D_3__Fungi.Other.Other	4.67463			-
D_3__Fungi.D_4__Chytridiomycota.D_6__Chytridiomycetes	4.63903	TDNoCont	4.02292	0.0338949
D_3__Fungi.D_4__Ascomycota.D_7__Sordariomycetes.D_8__Glomerellales.D_9__Plectosphaerellaceae	5.55412	TDCont	5.16716	0.0338949
D_3__Fungi.D_4__Ascomycota.D_7__Sordariomycetes.D_8__Xylariales.D_9__Diatrypaceae	2.84131			-
D_3__Fungi.D_4__Ascomycota.D_7__Sordariomycetes.D_8__Xylariales.D_9__Xylariaceae.Other	1.04434			-
D_3__Fungi.D_4__Ascomycota.D_6__Pneumocystidomycetes.D_7__Pneumocystidales.D_9__Pneumocystidaceae	2.34531			-
D_3__Fungi.D_4__Mucoromycota.D_6__Mucorales.D_7__Thamnidiaceae.D_8__Zychaea	1.64633			-
D_3__Fungi.D_4__Ascomycota.D_7__Saccharomycetes.D_8__Saccharomycetales.D_9__Saccharomycodaceae.D_10__Nadsonia	2.63161			-
D_3__Fungi.D_4__Zoopagomycota.D_7__Zoopagales.D_8__Piptocephalidaceae.D_9__Piptocephalis	3.35673	TDNoCont	3.08698	0.0277078
D_3__Fungi.D_4__Ascomycota.D_7__Dothideomycetes.D_8__Acrospermales.D_9__Acrospermaceae	3.46147	TDNoCont	3.11338	0.0338949
D_3__Peronosporomycetes	4.6334			-
D_3__Fungi.D_4__Basidiomycota.D_6__Agaricostilbomycetes.D_7__Agaricostilbales.D_8__Agaricostilbaceae	2.782			-
D_3__Fungi.D_4__Ascomycota.D_7__Dothideomycetes.D_8__Pleosporales	4.89773	TDNoCont	4.49071	0.0338949
D_3__Fungi.D_4__Basidiomycota.D_6__Malasseziomycetes	2.81513	TDCont	2.60413	0.0338949
D_3__Fungi.D_4__Zoopagomycota.D_6__Entomophthoromycetes.D_7__Entomophthorales.D_8__Entomophthoraceae.Other	0			-
D_3__Fungi.D_4__Ascomycota.D_7__Saccharomycetes.D_8__Saccharomycetales.D_9__Wickerhamomyceteae	1.34537			-
D_3__Fungi.D_4__Ascomycota.D_7__Sordariomycetes.D_8__Coniochaetales.D_9__Coniochaetaceae.D_10__Cordyceps	3.06131			-
D_3__Fungi.D_4__Zoopagomycota.D_6__Basidiobolomycetes	2.61637			-
D_3__Fungi.D_4__Basidiomycota.D_6__Agaricomycetes.D_8__Polyporales	2.7007			-
D_3__Fungi.D_4__Ascomycota.D_7__Dothideomycetes.D_8__Pleosporales.D_9__Didymosphaeriaceae	0			-
D_3__Fungi.D_4__Ascomycota.D_7__Dothideomycetes.D_8__Acrospermales.D_9__Acrospermaceae.D_10__Acrospermum	3.46147	TDNoCont	3.08141	0.0338949
D_3__Fungi.D_4__Mucoromycota.D_6__Mucorales.D_7__Mucoraceae	4.12921			-
D_3__Fungi.D_4__Ascomycota.D_6__Lecanoromycetes.D_8__Lecanorales	1.64633			-
D_3__Fungi.D_4__Ascomycota.D_7__IncertaeSedis.D_9__IncertaeSedis.D_9__IncertaeSedis.D_10__Calcarisporiella	0			-
D_3__Fungi.D_4__Ascomycota.D_7__Eurotiomycetes.D_8__Onygenales.D_9__Onygenaceae.Other	1.6464			-
D_3__Fungi.D_4__Ascomycota.D_6__Pezizomycetes.D_7__Pezizales.D_9__Sarcoscyphaceae.Ambiguous_taxa	1.04434			-
D_3__Fungi.D_4__Chytridiomycota.D_6__Chytridiomycetes.D_7__Lobulomycetales	2.84131			-
D_3__Fungi.D_4__Ascomycota.D_7__Sordariomycetes.D_8__Microascales	3.66856			-
D_3__Fungi.D_4__Basidiomycota.D_6__Ustilaginomycetes.D_7__Ustilaginales	1.64634			-
D_3__Fungi.D_4__Ascomycota.D_6__Saccharomycetes.D_7__Saccharomycetales	3.0896			-
D_3__Fungi.D_4__Ascomycota.D_7__Eurotiomycetes.Other	1.34537			-
D_3__Fungi.D_4__Ascomycota.D_7__Sordariomycetes.D_8__Xylariales.D_9__Xylariaceae	1.04434			-
D_3__Fungi.D_4__Ascomycota.D_7__Eurotiomycetes.D_8__Chaetothyriales	2.81267			-
D_3__Fungi.D_4__Ascomycota.D_6__Lecanoromycetes.D_8__Lecanorales.D_9__Cladoniaceae.D_10__Pilophorus	1.82244			-
D_3__Fungi.D_4__Ascomycota.D_7__Sordariomycetes.D_8__Savoryellales.D_9__IncertaeSedis.D_10__Savoryella	2.08567			-
D_3__Fungi.D_4__Basidiomycota.D_6__Agaricostilbomycetes	2.782			-
D_3__Fungi.D_4__Ascomycota.D_7__Dothideomycetes.Other	1.8682			-
D_3__Fungi.D_4__Ascomycota.D_7__Dothideomycetes.D_8__Dothideales	1.47031			-
D_3__Fungi.D_4__Ascomycota.D_6__Lecanoromycetes.D_8__Ostropales	0			-
D_3__Fungi.D_4__Ascomycota.D_6__Lecanoromycetes	3.41473			-
D_3__Fungi.D_4__Ascomycota.D_6__Orbiliomycetes.D_7__Orbiliales	3.51946			-
D_3__Fungi.D_4__Ascomycota.D_7__Eurotiomycetes.D_8__Eurotiales.D_9__Trichocomaceae	2.60059	TDNoCont	2.31431	0.0338949
D_3__Fungi.D_4__Ascomycota.D_7__Sordariomycetes.D_8__Sordariales.D_9__Chaetomiaceae.D_10__Chaetomium	5.11067			-
D_3__Fungi.D_4__Zoopagomycota.D_7__Zoopagales.D_8__Zoopagaceae.D_9__Zoophagus	0			-
D_3__Fungi.D_4__Mucoromycota.D_6__Mucorales.D_7__Mucoraceae.D_8__Mucor	3.10873			-
D_3__Fungi.D_4__Mucoromycota.D_6__Mucorales.D_7__Chaetocladiaceae.D_8__Dichotomocladium	0			-
D_3__Fungi.D_4__Basidiomycota.D_6__Agaricomycetes.D_8__Cantharellales.D_9__Botryobasidiaceae	2.98213			-
D_3__Fungi.D_4__Ascomycota.D_7__Saccharomycetes.D_8__Saccharomycetales.D_9__Ascoideaceae	1.77129			-
D_3__Fungi.D_4__Ascomycota.D_7__Dothideomycetes.D_8__Acrospermales	3.46147	TDNoCont	3.09527	0.0338949
D_3__Fungi.D_4__Mucoromycota.D_6__IncertaeSedis.D_7__Mortierellales	0			-
D_3__Fungi.D_9__IncertaeSedis.Other	2.80268	TDNoCont	2.57595	0.0338949
D_3__Fungi.D_4__Ascomycota.D_6__Pezizomycetes.D_7__Pezizales.D_9__Pyronemataceae.D_10__Marcelleina	2.3453	TDNoCont	2.34882	0.0338949
D_3__Fungi.D_4__Ascomycota.D_7__IncertaeSedis.D_9__IncertaeSedis.D_9__IncertaeSedis	0			-
D_3__Fungi.D_4__Ascomycota.D_6__Saccharomycetes.D_7__Saccharomycetales.D_8__Trigonopsidaceae.D_10__Trigonopsis	2.76028	TDCont	2.82281	0.0277078
D_3__Fungi.D_4__Ascomycota.D_7__Saccharomycetes.D_8__Saccharomycetales.D_9__Trichomonascaceae.D_10__Blastobotrys	2.2484			-
D_3__Fungi.D_4__Neocallimastigomycota	2.76028			-
D_3__Fungi.D_4__Rhizaria	1.04434			-
D_3__Fungi.D_4__Ascomycota.D_7__Sordariomycetes.D_8__Boliniales	2.16923			-
D_3__Fungi.D_4__Ascomycota.D_7__IncertaeSedis	0			-
D_3__Fungi.D_4__Ascomycota.D_6__Saccharomycetes.D_7__Saccharomycetales.D_9__IncertaeSedis.D_10__Candida	2.85941			-
D_3__Fungi.D_4__Basidiomycota.D_6__Agaricomycetes.D_8__Agaricales.D_9__Tricholomataceae	2.92509			-
D_3__Fungi.D_4__Basidiomycota.D_6__Agaricomycetes.D_8__Hymenochaetales	1.47031			-
D_3__Fungi.D_4__Ascomycota.D_6__Pezizomycetes.D_7__Pezizales.D_9__Pezizaceae.Ambiguous_taxa	2.68773			-
D_3__Fungi.D_4__Ascomycota.D_7__Saccharomycetes.D_8__Saccharomycetales.D_9__Wickerhamomyceteae.D_10__Wickerhamomyces	1.34537			-
D_3__Fungi.D_4__Ascomycota.D_6__Lecanoromycetes.D_8__Pertusariales.D_9__Pertusariaceae	0			-
D_3__Fungi.D_4__Basidiomycota.D_6__Agaricomycetes	3.91272	TDNoCont	3.52138	0.0338949
D_3__Fungi.D_4__Ascomycota.D_7__Dothideomycetes.D_8__Dothideomycetesincertaesedis	2.49143			-
D_3__Fungi.D_4__Basidiomycota.D_6__Malasseziomycetes.D_7__Malasseziales.D_8__Malasseziaceae	2.81513	TDCont	2.60176	0.0338949
D_3__Fungi.D_4__Basidiomycota.D_6__Agaricomycetes.D_8__Hymenochaetales.D_9__Schizoporaceae	1.47031			-
D_3__Fungi.D_4__Ascomycota.D_7__Sordariomycetes.D_8__Coniochaetales.D_9__Coniochaetaceae.D_10__Coniophora	2.27473			-
D_3__Fungi.D_4__Ascomycota.D_7__Eurotiomycetes.D_8__Onygenales.D_9__Onygenaceae.D_10__Coccidioides	2.58834			-
D_3__Fungi.D_4__Ascomycota.D_7__Sordariomycetes.D_8__Sordariales.D_9__Sordariaceae	4.09349			-
D_3__Fungi.D_4__Basidiomycota.D_6__Agaricomycetes.D_8__Russulales.D_9__Lachnocladiaceae.Ambiguous_taxa	2.2106			-
D_3__Fungi.D_4__Blastocladiomycota.D_5__Blastocladiomycetes.D_6__Blastocladiales	3.42689			-
D_3__Fungi.D_4__Ascomycota.D_7__Leotiomycetes.D_8__Rhytismatales.D_9__Rhytismataceae.D_10__Rhytisma	2.12346			-
D_3__Fungi.D_4__Cryptomycota.D_6__IncertaeSedis	2.44797			-
D_3__Fungi.D_4__Basidiomycota.D_6__Tremellomycetes.D_8__Tremellales.D_9__Cystofilobasidiaceae.D_9__Cystofilobasidiaceae	2.67774			-
D_3__Fungi.D_4__Ascomycota.D_7__Sordariomycetes.D_8__Microascales.D_9__Halosphaeriaceae.Other	2.5214			-
D_3__Fungi.D_4__Basidiomycota.D_7__Wallemiomycetes.D_8__Wallemiales	1.99855			-
D_3__Fungi.D_4__Basidiomycota.D_6__Agaricomycetes.D_8__Cantharellales	3.16922	TDNoCont	2.73832	0.0338949
D_3__Fungi.D_4__Ascomycota.D_7__Sordariomycetes.D_8__Sordariales.D_9__IncertaeSedis.D_10__Kionochaeta	1.94736			-
D_3__Fungi.D_4__Mucoromycota.D_6__Glomeromycetes.D_7__Glomerales	1.94736			-
D_3__Fungi.D_4__Mucoromycota.D_6__Mucorales.D_7__Thamnidiaceae	1.74326			-
D_3__Fungi.D_4__Ascomycota.D_7__Sordariomycetes.D_8__Magnaporthales	1.64635			-
D_3__Fungi.D_4__Ascomycota.D_7__Sordariomycetes.D_8__Coniochaetales.D_9__Coniochaetaceae.D_10__Beauveria	1.6464			-
D_3__Fungi.D_4__Ascomycota.D_6__Pezizomycetes.D_7__Pezizales.D_9__Ascobolaceae	3.80394			-
D_3__Fungi.D_4__Ascomycota.D_7__Sordariomycetes.D_8__Xylariales.D_9__Amphisphaeriaceae.D_10__Arachnomyces	2.12345			-
D_3__Fungi.D_4__Ascomycota.D_6__Pezizomycetes	3.84773			-
D_3__Fungi.Ambiguous_taxa	2.01432			-
D_3__Fungi.D_4__Ascomycota.D_7__Saccharomycetes.D_8__Saccharomycetales.D_9__Ascoideaceae.D_10__Ascoidea	1.77129			-
D_3__Fungi.D_4__Basidiomycota.D_6__Agaricomycetes.D_8__Agaricales.D_9__Clavariaceae	2.60058	TDNoCont	2.30707	0.0192544
D_3__Fungi.D_4__Ascomycota.D_6__Pezizomycetes.D_7__Pezizales.D_9__Pyronemataceae	2.4245	TDNoCont	2.6278	0.0338949
D_3__Fungi.D_4__Cryptomycota.D_5__Rozellidea	3.3539	TDNoCont	2.96735	0.0338949
D_3__Fungi.D_4__Ascomycota.D_6__Pezizomycetes.D_7__Pezizales.D_9__Sarcoscyphaceae	1.04434			-
D_3__Fungi.D_4__Mucoromycota.D_6__Glomeromycetes.D_7__Diversisporales.D_8__Acaulosporaceae.D_9__Acaulospora	2.42449			-
D_3__Fungi.D_4__Ascomycota.D_6__Lecanoromycetes.D_8__Pertusariales	0			-
D_3__Fungi.D_4__Ascomycota.D_7__Dothideomycetes.D_8__Pleosporales.D_9__Leptosphaeriaceae	0			-
D_3__Fungi.D_4__Chytridiomycota.D_6__Chytridiomycetes.D_7__Lobulomycetales.D_8__Lobulomycetaceae.D_9__Lobulomyces	2.84131			-
D_3__Fungi.D_4__Ascomycota.D_7__Sordariomycetes.D_8__Hypocreales.D_9__Clavicipitaceae.D_10__Metarhizium	2.84131			-
D_3__Fungi.D_4__Cryptomycota.D_6__IncertaeSedis.D_7__IncertaeSedis.D_8__IncertaeSedis	2.44797			-
D_3__Fungi.D_4__Basidiomycota.D_6__Agaricomycetes.D_8__Hymenochaetales.D_9__Schizoporaceae.D_10__Rogersella	1.47031			-
D_3__Fungi.D_4__Basidiomycota.D_6__Agaricostilbomycetes.D_7__Agaricostilbales.D_8__Agaricostilbaceae.D_9__Agaricostilbum	2.61637			-
D_3__Fungi.D_4__Ascomycota.D_7__Sordariomycetes.D_8__Microascales.D_9__Halosphaeriaceae.D_10__Corollospora	3.16044	TDNoCont	2.85756	0.0323129
D_3__Fungi.D_4__Basidiomycota.D_6__Agaricomycetes.D_8__Polyporales.D_9__Sparassidaceae.D_10__Sparassis	1.94739			-
D_3__Fungi.D_4__Ascomycota.D_7__Sordariomycetes.D_8__Hypocreales.D_9__Clavicipitaceae.Other	0			-
D_3__Fungi.D_4__Basidiomycota.D_6__Malasseziomycetes.D_7__Malasseziales.D_8__Malasseziaceae.D_9__IncertaeSedis	2.81513	TDCont	2.59927	0.0338949
D_3__Fungi.D_4__Zoopagomycota.D_7__Zoopagales.D_8__Piptocephalidaceae	3.35673	TDNoCont	3.07188	0.0277078
D_3__Fungi.D_4__Ascomycota.D_7__Eurotiomycetes.D_8__Onygenales.D_9__Onygenaceae	2.9419			-
D_3__Fungi.D_4__Ascomycota.D_6__Archaeorhizomycetes	1.82242			-
D_3__Fungi.D_9__IncertaeSedis	2.80268	TDNoCont	2.55145	0.0338949
D_3__Fungi.D_4__Mucoromycota.D_6__Glomeromycetes.D_7__Glomerales.D_8__Glomeraceae	0			-
D_3__Fungi.D_4__Ascomycota.D_6__Orbiliomycetes	3.51946			-
D_3__Fungi.D_4__Ascomycota.D_7__Sordariomycetes.D_8__Lulworthiales	2.60058			-
D_3__Fungi.D_4__IncertaeSedis.D_5__Kickxellomycotina	3.41719			-
D_3__Fungi.D_4__Ascomycota.D_7__Eurotiomycetes.D_8__Onygenales	4.35284			-
D_3__Fungi.D_4__Neocallimastigomycota.D_5__Neocallimastigomycetes.D_7__Neocallimastigales.D_8__Neocallimastigaceae	2.76028			-
D_3__Fungi.D_4__Basidiomycota.D_6__Agaricostilbomycetes.D_7__Agaricostilbales	2.782			-
D_3__Fungi.D_4__Ascomycota.D_7__Sordariomycetes.D_8__Glomerellales	5.55412	TDCont	5.17384	0.0338949
D_3__Fungi.D_4__Basidiomycota.D_6__Tremellomycetes.D_8__Tremellales.D_9__Cystofilobasidiaceae	2.67774			-
D_3__Fungi.D_4__Basidiomycota.D_6__Tremellomycetes.D_7__Tremellales.D_8__IncertaeSedis.D_9__Piriformospora	0			-
D_3__Fungi.D_4__Chytridiomycota.D_6__Chytridiomycetes.D_7__Chytridiales.D_8__Chytridiaceae	3.18205	TDNoCont	2.75287	0.0323129
D_3__Fungi.D_4__Ascomycota.D_7__Dothideomycetes.D_8__Venturiales.D_9__Sympoventuriaceae	2.86818	TDNoCont	2.73342	0.0192544
D_3__Fungi.D_4__Basidiomycota.D_6__Tremellomycetes.D_7__Tremellales.D_8__IncertaeSedis	0			-
D_3__Fungi.D_4__Ascomycota.D_7__Saccharomycetes.D_8__Saccharomycetales.D_9__Saccharomycodaceae	2.63161			-
D_3__Fungi.D_4__Ascomycota.D_7__Sordariomycetes.D_8__Savoryellales	2.08567			-
D_3__Fungi.D_4__Ascomycota.D_7__Sordariomycetes.D_8__Savoryellales.D_9__IncertaeSedis.D_10__Canalisporium	0			-
D_3__Peronosporomycetes.D_4__Atkinsiella.D_5__Atkinsielladubia	0			-
D_3__Fungi.D_4__Ascomycota.D_7__Dothideomycetes.D_8__Venturiales	2.86818	TDNoCont	2.62525	0.0192544
D_3__Fungi.D_4__Zoopagomycota.D_7__Zoopagales.D_8__Zoopagaceae	2.56715			-
D_3__Fungi.D_4__Basidiomycota.D_7__Wallemiomycetes.D_8__Wallemiales.D_9__IncertaeSedis.D_10__Wallemia	1.99855			-
D_3__Fungi.D_4__Ascomycota.D_6__Orbiliomycetes.D_7__Orbiliales.D_9__Orbiliaceae	3.51946			-
D_3__Fungi.D_4__Cryptomycota.D_6__IncertaeSedis.D_7__IncertaeSedis	2.44797			-
D_3__Fungi.D_4__Basidiomycota.D_6__Agaricomycetes.D_8__Russulales	2.2106			-
D_3__Fungi.D_4__Basidiomycota.D_6__Agaricomycetes.D_8__Hymenochaetales.D_9__Tubulicrinaceae	0			-
D_3__Fungi.D_4__Ascomycota.D_7__Sordariomycetes.D_8__Hypocreales.D_9__Ophiocordycipitaceae	2.71329			-
D_3__Peronosporomycetes.D_4__Halophytophthora.Other	1.16928			-
D_3__Fungi.D_4__Mucoromycota.D_6__Mucorales.D_7__Chaetocladiaceae	0			-
D_3__Fungi.D_4__Zoopagomycota.D_6__Entomophthoromycetes.D_7__Entomophthorales.	1.04434			-
D_3__Fungi.D_4__Ascomycota.D_7__Sordariomycetes.D_8__Microascales.D_9__Halosphaeriaceae.D_10__Natantispora	1.6464			-
D_3__Fungi.D_4__Ascomycota.D_9__IncertaeSedis	3.7415			-
D_3__Fungi.D_4__Ascomycota.D_6__Pneumocystidomycetes.D_7__Pneumocystidales	2.34531			-
D_3__Fungi.D_4__Basidiomycota.D_6__Agaricomycetes.D_8__Agaricales.D_9__Niaceae	4.22008			-
D_3__Fungi.D_4__Chytridiomycota.D_6__Chytridiomycetes.Other	2.28315	TDNoCont	2.79859	0.0277078
D_3__Fungi.D_4__Basidiomycota.D_6__Agaricomycetes.D_8__Cantharellales.D_9__Botryobasidiaceae.D_10__Neofusicoccum	2.24842			-
D_3__Fungi.D_4__Ascomycota.D_7__Sordariomycetes.D_8__Coniochaetales.D_9__Coniochaetaceae	4.15284	TDNoCont	3.66094	0.0338949
D_3__Fungi.D_4__Ascomycota.D_7__Leotiomycetes.D_8__Rhytismatales	2.12346			-
D_3__Fungi.D_4__Cryptomycota.D_5__Rozellidea.D_6__Rozellida.D_8__LKM11	3.3539	TDNoCont	2.9598	0.0338949
D_3__Fungi.D_4__Basidiomycota.D_6__Agaricomycetes.D_8__Boletales.D_9__Stephanosporaceae.D_10__Stephanospora	1.04434			-
D_3__Fungi.D_4__Ascomycota.D_6__Lecanoromycetes.D_8__Lecanorales.D_9__Cladoniaceae	2.72551			-
D_3__Fungi.D_4__Ascomycota.D_6__Pezizomycetes.D_7__Pezizales.D_9__Pyronemataceae.Ambiguous_taxa	1.6464			-
D_3__Fungi.D_4__Ascomycota.D_7__Dothideomycetes.D_8__Pleosporales.D_9__Torulaceae	2.88312			-
D_3__Fungi.D_4__Ascomycota.D_6__Lecanoromycetes.D_8__Pertusariales.D_9__Pertusariaceae.D_10__Pertusaria	0			-
D_3__Fungi.D_4__Ascomycota.D_7__Sordariomycetes.D_8__Sordariales	3.94899			-
D_3__Fungi.D_4__Zoopagomycota.D_7__Zoopagales.D_8__Cochlonemataceae.D_9__Cochlonema	2.54943			-
D_3__Fungi.D_4__Ascomycota.D_7__Dothideomycetes.D_8__Venturiales.D_9__Sympoventuriaceae.D_10__Ochroconis	2.86818	TDNoCont	2.63714	0.0192544
D_3__Fungi.D_4__IncertaeSedis.D_5__Kickxellomycotina.D_7__Kickxellales	3.41719			-
D_3__Fungi.D_4__Chytridiomycota.D_6__Chytridiomycetes.D_7__Rhizophlyctidales	2.68773			-
D_3__Fungi.D_4__Mucoromycota.D_6__Mucorales.D_7__Radiomycetaceae	1.5214			-
D_3__Peronosporomycetes.Other	3.43166	TDNoCont	3.05179	0.0338949
D_3__Fungi.D_5__Ascomycota.D_6__Pezizomycotina	0			-
D_3__Fungi.D_4__Chytridiomycota.D_6__Chytridiomycetes.D_7__uncultured	3.62253	TDNoCont	3.09809	0.0338949
D_3__Fungi.D_4__Basidiomycota.D_6__Agaricomycetes.D_8__Boletales.D_9__Rhizopogonaceae	1.16928			-
D_3__Fungi.D_4__Cryptomycota.D_6__IncertaeSedis.D_7__IncertaeSedis.D_8__IncertaeSedis.D_9__Nucleophaga	1.77127			-
D_3__Fungi.D_4__Mucoromycota.D_6__IncertaeSedis	2.54942	TDNoCont	2.88753	0.0277078
D_3__Fungi.D_4__Basidiomycota.D_6__Agaricomycetes.D_8__Cantharellales.D_9__Ceratocystidaceae.D_10__Gondwanamyces	2.68773	TDNoCont	2.34144	0.0277078
D_3__Fungi.D_4__Mucoromycota.D_6__IncertaeSedis.D_7__Endogonales	2.54942	TDNoCont	2.83439	0.0277078
D_3__Fungi.D_4__Ascomycota.D_7__Dothideomycetes.D_8__Pleosporales.D_9__Leptosphaeriaceae.D_10__Leptosphaeria	0			-
D_3__Fungi.D_4__Ascomycota.D_7__Sordariomycetes.D_8__Xylariales.D_9__Amphisphaeriaceae	3.10371			-
D_3__Fungi.D_4__Ascomycota.D_7__Sordariomycetes.D_8__Hypocreales.D_9__Ophiocordycipitaceae.D_10__Ophiocordyceps	2.07234			-
D_3__Fungi.D_4__Mucoromycota.D_6__Glomeromycetes.D_7__Glomerales.D_8__Glomeraceae.D_9__Septoglomus	0			-
D_3__Fungi.D_4__Ascomycota.D_7__Saccharomycetes.D_8__Saccharomycetales.D_9__Trichomonascaceae	2.2484			-
D_3__Fungi.D_4__Ascomycota.D_7__Leotiomycetes.D_8__Helotiales	2.29955			-
D_3__Fungi.D_4__Ascomycota.D_7__Dothideomycetes.D_8__Capnodiales.D_9__IncertaeSedis.D_10__Baudoinia	1.04434			-
D_3__Fungi.D_4__Ascomycota.D_7__Sordariomycetes.D_8__Hypocreales.D_9__Hypocreaceae.D_10__Hypocrea	3.3453	TDNoCont	3.03925	0.0338949
D_3__Fungi.D_4__Basidiomycota.D_6__Agaricomycetes.D_8__Agaricales.D_9__Tricholomataceae.D_10__Hygrocybe	2.76028			-
D_3__Fungi.D_4__Basidiomycota.D_6__Tremellomycetes.D_7__Tremellales.D_9__Tremellaceae.D_10__Bullera	2.01433			-
D_3__Fungi.D_4__LKM15.Ambiguous_taxa	3.54028	TDNoCont	3.20133	0.0323129
D_3__Fungi.D_4__Ascomycota.D_6__Lecanoromycetes.D_8__Helotiales	1.34537			-
D_3__Fungi.D_4__Ascomycota.D_6__Pezizomycetes.D_7__Pezizales.D_9__Pyronemataceae.Other	0			-
D_3__Fungi.D_4__Basidiomycota.D_7__Exobasidiomycetes.D_8__Exobasidiales.D_9__IncertaeSedis	0			-
D_3__Fungi.D_4__Ascomycota.D_7__Sordariomycetes.D_8__Hypocreales.D_9__IncertaeSedis.D_10__Bahusakala	2.57575			-
D_3__Fungi.D_4__Ascomycota.D_7__Sordariomycetes.D_8__IncertaeSedis	3.14694			-
D_3__Fungi.D_4__Ascomycota.D_7__Dothideomycetes.D_8__Capnodiales	3.60855			-
D_3__Fungi.D_4__Ascomycota.D_7__Sordariomycetes.D_8__Glomerellales.D_9__Plectosphaerellaceae.D_10__Verticillium	5.55412	TDCont	5.17579	0.0338949
D_3__Fungi.D_4__Ascomycota.D_7__Eurotiomycetes.D_8__Onygenales.D_9__Arthrodermataceae.D_10__Trichophyton	4.33386			-
D_3__Fungi.D_4__Ascomycota.D_7__Sordariomycetes.D_8__Sordariales.D_9__IncertaeSedis	1.94736			-
D_3__Fungi.D_4__Ascomycota.D_7__Sordariomycetes.D_8__Boliniales.D_9__Boliniaceae	2.16923			-
D_3__Fungi.D_4__Ascomycota.D_7__Leotiomycetes.D_8__Helotiales.D_9__Helotiaceae	2.29955			-
D_3__Fungi.D_4__Neocallimastigomycota.D_5__Neocallimastigomycetes	2.76028			-
D_3__Fungi.D_4__Neocallimastigomycota.D_5__Neocallimastigomycetes.D_7__Neocallimastigales	2.76028			-
D_3__Peronosporomycetes.D_4__Haptoglossa.Ambiguous_taxa	0			-
D_3__Fungi.D_4__Ascomycota.D_7__Saccharomycetes.D_8__Saccharomycetales.D_9__Debaryomycetaceae.D_10__Babjeviella	3.06684			-
D_3__Fungi.D_4__Ascomycota.D_7__Sordariomycetes.D_8__Xylariales.D_9__Amphisphaeriaceae.D_10__Amphisphaeria	2.99529			-
D_3__Fungi.D_4__IncertaeSedis	3.41719			-
D_3__Fungi.D_4__Basidiomycota.D_6__Agaricomycetes.D_8__Cantharellales.D_9__Botryobasidiaceae.D_10__Botryobasidium	2.86818			-
D_3__Fungi.D_4__Chytridiomycota.D_6__Chytridiomycetes.D_7__Cladochytriales.D_8__Cladochytriaceae.D_9__Nowakowskiella	4.09038			-
D_3__Fungi.D_4__Basidiomycota.D_7__Exobasidiomycetes.D_8__Exobasidiales	0			-
D_3__Fungi.D_4__Basidiomycota.D_6__Agaricostilbomycetes.D_7__Agaricostilbales.D_8__Agaricostilbaceae.D_9__Bensingtonia	2.32303			-
D_3__Fungi.D_4__Basidiomycota.D_6__Agaricomycetes.D_8__Boletales.D_9__Rhizopogonaceae.D_10__Rhizopogon	1.16928			-
D_3__Fungi.D_4__Ascomycota.D_7__Sordariomycetes.D_8__Hypocreales.D_9__Bionectriaceae	3.47884	TDNoCont	3.08738	0.0338949
D_3__Fungi.D_4__Ascomycota.D_7__Sordariomycetes.D_8__Xylariales	3.87933			-
D_3__Fungi.D_4__Ascomycota.D_6__Orbiliomycetes.D_7__Orbiliales.D_9__Orbiliaceae.D_10__Orbilia	3.19452			-
D_3__Fungi.D_4__Zoopagomycota.D_7__Zoopagales.D_8__Zoopagaceae.D_9__Acaulopage	2.56715			-
D_3__Fungi.D_4__unculturedfungus	1.5214			-
D_3__Fungi.D_4__Ascomycota.D_7__Sordariomycetes.D_8__Boliniales.D_9__Boliniaceae.D_10__Camarops	2.16923			-
D_3__Fungi.D_4__Basidiomycota.D_6__Geminibasidiomycetes.D_8__Geminibasidiales.D_9__Geminibasidiaceae.Ambiguous_taxa	4.51025	TDNoCont	4.2049	0.0338949
D_3__Fungi.D_4__Basidiomycota.D_6__Tremellomycetes.D_8__Tremellales	2.67774			-
D_3__Fungi.D_4__Zoopagomycota.D_6__Entomophthoromycetes.D_7__Entomophthorales.D_8__Ancylistaceae.D_9__Conidiobolus	2.66058			-
D_3__Fungi.D_4__Basidiomycota	4.93099	TDNoCont	4.46421	0.0338949
D_3__Fungi.D_4__Ascomycota.D_6__Saccharomycetes.D_7__Saccharomycetales.D_9__IncertaeSedis	2.85941			-
D_3__Fungi.D_4__Ascomycota.D_7__Sordariomycetes.D_8__Hypocreales.D_9__IncertaeSedis.D_10__Acremonium	2.749			-
D_3__Fungi.D_4__Mucoromycota.D_6__Mucorales.D_7__Syncephalastraceae	1.64634			-
D_3__Fungi.D_4__Zoopagomycota.D_6__Entomophthoromycetes.D_7__Entomophthorales.D_8__Entomophthoraceae.D_9__Entomophthora	0			-
D_3__Fungi.D_4__Ascomycota.D_7__Sordariomycetes.D_8__Savoryellales.D_9__IncertaeSedis	2.08567			-
D_3__Fungi.D_4__Ascomycota.D_7__Leotiomycetes.D_8__Rhytismatales.D_9__Rhytismataceae	2.12346			-
D_3__Peronosporomycetes.D_4__Atkinsiella	0			-
D_3__Fungi.D_4__Ascomycota.D_7__Sordariomycetes.D_8__Hypocreales.D_9__Clavicipitaceae.D_10__Aciculosporium	1.99852			-
D_3__Fungi.D_4__Mucoromycota.D_6__Glomeromycetes.D_7__Diversisporales.D_8__Acaulosporaceae	2.42449			-
D_3__Fungi.D_4__Ascomycota	5.93737	TDCont	4.75698	0.0338949
D_3__Fungi.D_4__Basidiomycota.D_6__Agaricomycetes.D_8__Agaricales	4.23348			-
D_3__Fungi.D_4__Zoopagomycota.D_6__Entomophthoromycetes	2.66058			-
D_3__Fungi.D_4__Ascomycota.D_7__Eurotiomycetes.D_8__Onygenales.D_9__Ajellomycetaceae.Other	1.77134			-
D_3__Fungi.D_4__Ascomycota.D_7__Saccharomycetes.D_8__Saccharomycetales.D_9__Debaryomycetaceae	3.06684			-
D_3__Fungi.D_4__Ascomycota.D_6__Lecanoromycetes.D_8__Ostropales.D_9__Stictidaceae.D_10__Stictis	0			-
D_3__Fungi.D_4__Ascomycota.D_7__Dothideomycetes.D_8__Pleosporales.D_9__Torulaceae.D_10__Torula	2.88312			-
D_3__Fungi.D_4__Chytridiomycota.D_6__Chytridiomycetes.D_7__Spizellomycetales	4.08356			-
D_3__Fungi.D_4__Ascomycota.D_7__Sordariomycetes.Other	3.3867			-
D_3__Fungi.D_4__Ascomycota.D_7__Eurotiomycetes.D_8__Onygenales.D_9__Ajellomycetaceae	1.9474			-
D_3__Fungi.D_4__Basidiomycota.D_6__Geminibasidiomycetes	4.51025	TDNoCont	4.22473	0.0338949
D_3__Fungi.D_4__Chytridiomycota.D_6__Chytridiomycetes.D_7__Cladochytriales.D_8__Cladochytriaceae	4.09038			-
D_3__Fungi.D_4__IncertaeSedis.D_5__Kickxellomycotina.D_7__Kickxellales.D_8__Kickxellaceae.D_9__Spiromyces	3.41719			-
D_3__Fungi.D_4__Ascomycota.D_7__Sordariomycetes.D_8__Hypocreales.D_9__Clavicipitaceae	2.85941			-
D_3__Fungi.D_4__Ascomycota.D_6__Archaeorhizomycetes.D_7__Archaeorhizomycetales.D_8__Archaeorhizomycetaceae.D_9__Archaeorhizomyces	1.82242			-
D_3__Peronosporomycetes.D_4__Haptoglossa	0			-
D_3__Fungi.D_4__Ascomycota.D_7__Sordariomycetes.D_8__Microascales.D_9__Halosphaeriaceae.D_10__Lignincola	3.8077			-
D_3__Fungi.D_4__Basidiomycota.D_6__Agaricomycetes.D_8__Russulales.D_9__Lachnocladiaceae	2.2106			-
D_3__Fungi.D_4__Basidiomycota.D_6__Agaricomycetes.D_8__Boletales	1.16928			-
D_3__Fungi.D_4__Ascomycota.D_7__Eurotiomycetes.D_8__Eurotiales.D_9__Trichocomaceae.D_10__Byssochlamys	1.6464	TDNoCont	3.82721	0.0192544
D_3__Fungi.D_4__Ascomycota.D_7__Dothideomycetes.D_8__Dothideomycetesincertaesedis.D_9__Micropeltidaceae.D_10__Stomiopeltis	2.49143			-
D_3__Fungi.D_4__Ascomycota.D_6__Pezizomycetes.D_7__Pezizales.D_9__Ascobolaceae.D_10__Thecotheus	3.32531			-
D_3__Fungi	5.98629			-
D_3__Fungi.D_4__Ascomycota.D_7__Sordariomycetes.D_8__Microascales.D_9__Halosphaeriaceae.D_10__Helicobasidium	2.39966			-
D_3__Fungi.D_4__Mucoromycota.D_6__Mucorales.D_7__Mucoraceae.D_8__Halteromyces	0			-
D_3__Fungi.D_4__Mucoromycota.D_6__Mucorales.D_7__Mucoraceae.D_8__Chlamydoabsidia	1.74326			-
D_3__Fungi.Ambiguous_taxa.Ambiguous_taxa	2.01432			-
D_3__Fungi.D_4__Ascomycota.D_6__Lecanoromycetes.D_8__Ostropales.D_9__Stictidaceae	0			-
D_3__Fungi.D_4__Ascomycota.D_6__Pneumocystidomycetes	2.34531			-
D_3__Fungi.D_4__Ascomycota.D_7__Sordariomycetes.D_8__Magnaporthales.D_9__Magnaporthaceae.D_10__Magnaporthe	1.64635			-
D_3__Fungi.D_4__Basidiomycota.D_6__Agaricomycetes.D_8__Boletales.D_9__Stephanosporaceae	1.04434			-
D_3__Fungi.D_4__Ascomycota.D_6__Pneumocystidomycetes.D_7__Pneumocystidales.D_9__Pneumocystidaceae.D_10__Pneumocystis	2.34531			-
D_3__Fungi.D_4__Ascomycota.D_7__Dothideomycetes.D_8__Dothideomycetesincertaesedis.D_9__Micropeltidaceae	2.49143			-
D_3__Fungi.D_4__Basidiomycota.D_6__Agaricomycetes.D_8__Gomphales.D_9__Gomphacea.D_10__Gomphus	2.31534			-
D_3__Peronosporomycetes.Ambiguous_taxa	4.60506			-
D_3__Fungi.D_4__Ascomycota.D_9__IncertaeSedis.D_10__Tritirachium	2.57575			-
D_3__Fungi.D_4__Ascomycota.D_6__Orbiliomycetes.D_7__Orbiliales.D_9__Orbiliaceae.Ambiguous_taxa	1.82245			-
D_3__Fungi.D_4__Mucoromycota.D_6__Glomeromycetes.D_7__Archaeosporales	2.68773	TDNoCont	2.46282	0.0277078
D_3__Fungi.D_4__Ascomycota.D_6__Lecanoromycetes.D_8__Lecanorales.D_9__Cladoniaceae.D_10__Cladonia	2.68773			-
D_3__Fungi.D_4__Ascomycota.D_6__Saccharomycetes.D_7__Saccharomycetales.D_8__Trigonopsidaceae	2.76028	TDCont	2.8463	0.0277078
D_3__Fungi.D_4__Ascomycota.D_7__Sordariomycetes.D_8__Xylariales.D_9__Amphisphaeriaceae.D_10__Pestalosphaeria	2.36649			-
D_3__Fungi.D_4__Ascomycota.D_7__Sordariomycetes.D_8__Diaporthales	2.60058			-
D_3__Fungi.D_4__Ascomycota.D_7__Eurotiomycetes.D_8__Chaetothyriales.D_9__Herpotrichiellaceae.D_10__Berlesiella	1.04434			-
D_3__Fungi.D_4__Ascomycota.D_7__Sordariomycetes.D_8__Hypocreales.D_9__Ophiocordycipitaceae.D_10__Polycephalomyces	1.52146			-
D_3__Fungi.D_4__Basidiomycota.D_6__Tremellomycetes.D_7__Tremellales.D_9__Tremellaceae	2.86819	TDNoCont	2.70442	0.0277078
D_3__Fungi.D_4__Rhizaria.D_5__Cercomonadidaenvironmentalsample	1.04434			-
D_3__Fungi.D_4__Ascomycota.D_6__Pezizomycetes.D_7__Pezizales.D_9__Ascobolaceae.D_10__Saccobolus	0			-
D_3__Fungi.D_4__Basidiomycota.D_6__Agaricomycetes.D_8__Polyporales.D_9__Fomitopsidaceae.D_10__Laetiporus	2.61637			-
D_3__Fungi.D_4__Ascomycota.D_7__Sordariomycetes.D_8__Coniochaetales.D_9__Coniochaetaceae.D_10__Coniochaeta	4.11221	TDNoCont	3.65428	0.0338949
D_3__Fungi.D_4__Ascomycota.D_7__Sordariomycetes.D_8__Hypocreales.D_9__Clavicipitaceae.D_10__Hypocrella	0			-
D_3__Fungi.D_4__Ascomycota.D_7__Dothideomycetes.D_8__Mytilinidiales	2.24841			-
D_3__Fungi.D_4__Ascomycota.D_6__Archaeorhizomycetes.D_7__Archaeorhizomycetales	1.82242			-
D_3__Fungi.D_4__Basidiomycota.D_6__Agaricomycetes.D_8__Agaricales.D_9__Clavariaceae.D_10__Clavaria	2.60058	TDNoCont	2.32177	0.0192544
D_3__Fungi.D_4__Ascomycota.D_6__Lecanoromycetes.D_8__Erysiphales	2.42449			-
D_3__Fungi.D_4__Ascomycota.D_7__Sordariomycetes.D_8__Hypocreales.D_9__Ophiocordycipitaceae.Other	2.56715			-
D_3__Fungi.D_4__Ascomycota.D_9__IncertaeSedis.D_10__Lecophagus	3.12706	TDCont	2.85834	0.0323129
D_3__Fungi.D_4__Mucoromycota.D_6__Glomeromycetes	2.90958	TDNoCont	2.57889	0.0338949
D_3__Fungi.D_4__Neocallimastigomycota.D_5__Neocallimastigomycetes.D_7__Neocallimastigales.D_8__Neocallimastigaceae.	2.76028			-
D_3__Fungi.D_4__Ascomycota.D_7__Dothideomycetes	3.79143			-
D_3__Fungi.D_4__Ascomycota.D_6__Pezizomycetes.D_7__Pezizales.D_9__Ascobolaceae.Ambiguous_taxa	3.6286			-
D_3__Fungi.D_4__Basidiomycota.D_7__Exobasidiomycetes.D_8__Exobasidiales.D_9__IncertaeSedis.D_10__Moniliella	0			-
D_3__Fungi.D_4__Ascomycota.D_7__Eurotiomycetes	4.96461	TDNoCont	4.36535	0.0338949
D_3__Fungi.D_4__Basidiomycota.D_6__Agaricomycetes.D_8__Agaricales.D_9__Cyphellaceae	2.44221			-
D_3__Fungi.D_4__Basidiomycota.D_6__Tremellomycetes.D_7__Tremellales.D_9__Tremellaceae.Ambiguous_taxa	2.80268	TDNoCont	2.56131	0.0192544
D_3__Fungi.D_4__Ascomycota.D_7__Eurotiomycetes.D_8__Chaetothyriales.D_9__Herpotrichiellaceae.D_10__Exophiala	1.34537			-
D_3__Fungi.D_4__Basidiomycota.D_6__Ustilaginomycetes	1.64634			-
D_3__Fungi.D_4__Ascomycota.D_7__Eurotiomycetes.D_8__Onygenales.D_9__Onygenaceae.D_10__Uncinocarpus	2.67774			-
D_3__Fungi.D_4__Ascomycota.D_7__Sordariomycetes.D_8__Hypocreales.D_9__Hypocreaceae	3.3453	TDNoCont	3.0211	0.0338949
D_3__Fungi.D_4__Mucoromycota.D_6__Mucorales	3.24839	TDNoCont	2.79294	0.0338949
D_3__Fungi.D_4__Mucoromycota	4.21688			-
D_3__Fungi.D_4__Chytridiomycota.D_6__Chytridiomycetes.D_7__Cladochytriales	4.09038			-
D_3__Fungi.D_4__Ascomycota.D_7__Sordariomycetes.D_8__Magnaporthales.D_9__Magnaporthaceae	1.64635			-
D_3__Fungi.D_4__Zoopagomycota.D_6__Basidiobolomycetes.D_7__Basidiobolales.D_8__Basidiobolaceae	2.61637			-
D_3__Fungi.D_4__Ascomycota.D_7__Leotiomycetes.D_8__Helotiales.D_9__Leotiaceae.D_10__Alatospora	0			-
D_3__Fungi.D_4__Cryptomycota	3.40474	TDNoCont	3.00423	0.0338949
D_3__Peronosporomycetes.D_4__Halophytophthora	1.16928			-
D_3__Fungi.D_4__LKM15	3.55123	TDNoCont	3.18596	0.0338949
D_3__Fungi.D_4__Mucoromycota.D_6__Mucorales.D_7__Mucoraceae.D_8__Absidia	3.01276			-
D_3__Fungi.D_4__Zoopagomycota.D_7__Zoopagales	3.65209			-
D_3__Fungi.D_4__Ascomycota.D_7__Eurotiomycetes.D_8__Chaetothyriales.D_9__Herpotrichiellaceae.Other	1.34537			-
D_3__Fungi.D_4__Ascomycota.D_7__Eurotiomycetes.D_8__Onygenales.D_9__Ajellomycetaceae.Ambiguous_taxa	1.74326			-
D_3__Fungi.D_4__Blastocladiomycota	3.42689			-
D_3__Fungi.D_4__IncertaeSedis.D_5__Kickxellomycotina.D_7__Kickxellales.D_8__Kickxellaceae	3.41719			-
D_3__Fungi.D_4__Zoopagomycota.D_7__Zoopagales.D_8__Cochlonemataceae	2.54943			-
D_3__Fungi.D_4__Mucoromycota.D_6__Mucorales.D_7__Mucoraceae.D_8__Apophysomyces	0			-
D_3__Fungi.D_4__Mucoromycota.D_6__Glomeromycetes.D_7__Diversisporales	1.16928			-
D_3__Fungi.D_4__Ascomycota.D_6__Lecanoromycetes.D_8__IncertaeSedis	3.27642	TDNoCont	2.59325	0.0338949
D_3__Fungi.D_4__LKM15.Other	1.64635			-
D_3__Fungi.D_4__Basidiomycota.D_6__Tremellomycetes.D_7__Tremellales	4.54359	TDNoCont	4.14857	0.0338949
D_3__Fungi.D_4__Ascomycota.D_7__Sordariomycetes.D_8__Hypocreales.D_9__Bionectriaceae.D_10__Bionectria	3.47884	TDNoCont	3.10806	0.0338949
D_3__Fungi.D_4__Basidiomycota.D_6__Agaricomycetes.D_8__Agaricales.D_9__Niaceae.D_9__Niaceae	4.22008			-
D_3__Fungi.D_4__Chytridiomycota.D_6__Chytridiomycetes.D_7__Rhizophydiales	4.2374	TDNoCont	3.91877	0.0338949
D_3__Fungi.D_4__Ascomycota.D_7__Leotiomycetes.D_8__Helotiales.D_9__Helotiaceae.D_10__Neobulgaria	0			-
D_3__Fungi.D_4__Ascomycota.D_7__Sordariomycetes.D_8__Xylariales.D_9__Diatrypaceae.D_10__Eutypa	2.84131			-
D_3__Fungi.D_4__Chytridiomycota.D_6__Monoblepharidomycetes.D_7__Monoblepharidales	3.30593	TDNoCont	2.85773	0.0338949
D_3__Fungi.D_4__Mucoromycota.D_6__Mucorales.D_7__Mucoraceae.D_8__Sporodiniella	4.06463			-
D_3__Fungi.D_4__Mucoromycota.D_6__Mucorales.D_7__Mucoraceae.Other	1.47031			-
D_3__Fungi.D_4__Ascomycota.D_6__Arthoniomycetes	2.67436			-
D_3__Peronosporomycetes.Other.Other	3.43166	TDNoCont	3.02833	0.0338949
D_3__Fungi.D_4__Ascomycota.D_7__Sordariomycetes.D_8__Xylariales.D_9__Xylariaceae.D_10__Xylaria	0			-
D_3__Fungi.D_4__Basidiomycota.D_6__Agaricomycetes.D_8__Polyporales.D_9__Sparassidaceae	1.94739			-
D_3__Fungi.D_4__Ascomycota.D_7__Eurotiomycetes.D_8__Eurotiales.D_9__Trichocomaceae.Other	1.16928			-
D_3__Fungi.D_4__Ascomycota.D_7__Sordariomycetes.D_8__Microascales.D_9__Halosphaeriaceae.D_10__Oceanitis	1.16928			-
D_3__Fungi.D_4__Mucoromycota.D_6__Mucorales.D_7__Syncephalastraceae.D_8__Syncephalastrum	1.64634			-
D_3__Fungi.D_4__Ascomycota.D_7__Saccharomycetes.D_8__Saccharomycetales	2.71637			-
D_3__Fungi.D_4__Basidiomycota.D_7__Exobasidiomycetes	0			-

## Sheet: Supplementary Table S5
Supplementary Table S5. Venn results showing the 106 bacterial common elements in contaminated soils of Giugliano (G_Cont) and Trentola Ducenta (TD_Cont) sites.
kingdom	phylum	class	family	genus	species
Bacteria	Firmicutes	Bacilli	Bacillaceae	Bacillus	Bacillussoli
Bacteria	Verrucomicrobia	Opitutae
Bacteria	Armatimonadetes	CH21
Bacteria	Planctomycetes	Planctomycea	Other
Bacteria	Planctomycetes	Planctomycea	Other	Other
Bacteria	Acidobacteria	Acidobacteria_5	Other
Bacteria	Bacteroidetes	Sphingobacteria	Flexibacteraceae	Cytophaga
Bacteria	Chloroflexi	Anaerolineae	Other	Other
Bacteria	Proteobacteria	Betaproteobacteria
Bacteria	Planctomycetes	agg27	Other	Other
Bacteria	Chlamydiae	Chlamydiae	Parachlamydiaceae	CandidatusProtochlamydia
Bacteria	Planctomycetes	Planctomycea	Planctomycetaceae
Bacteria	Verrucomicrobia	Verrucomicrobiae	Other	Other	Other
Bacteria	Proteobacteria	Alphaproteobacteria	Hyphomonadaceae	Other
Bacteria	Bacteroidetes	Sphingobacteria	Sphingobacteriaceae
Bacteria	Proteobacteria	Alphaproteobacteria	Rhizobiaceae	Ensifer
Bacteria	Verrucomicrobia	Opitutae	Opitutaceae	Opitutus
Bacteria	Bacteroidetes	Sphingobacteria	Flexibacteraceae
Bacteria	Acidobacteria	Acidobacteria_5	Other	Other
Bacteria	Acidobacteria	Solibacteres	Solibacteraceae
Bacteria	Verrucomicrobia	Opitutae	Opitutaceae	Other
Bacteria	Planctomycetes	Planctomycea
Bacteria	Armatimonadetes	CH21	Other	Other
Bacteria	Planctomycetes	agg27	Other
Bacteria	WS3	PRR_12	PRR_10	Other
Bacteria	Planctomycetes	Planctomycea	Other	Other	Other
Bacteria	Proteobacteria	Gammaproteobacteria	Other
Bacteria	TM7	TM7_3	Other	Other	Other
Bacteria	Proteobacteria	Gammaproteobacteria	Sinobacteraceae	Steroidobacter
Bacteria	Planctomycetes	Phycisphaerae
Bacteria	Proteobacteria	Alphaproteobacteria	Rhodospirillaceae	Other	Other
Bacteria	Bacteroidetes	Sphingobacteria	Other	Other	Other
Bacteria	WS3	PRR_12	PRR_10	Other
Bacteria	Verrucomicrobia	Verrucomicrobiae	Other
Bacteria	Armatimonadetes	CH21	Other	Other
Bacteria	Proteobacteria	Alphaproteobacteria	Hyphomicrobiaceae	Rhodoplanes	Other
Bacteria	Proteobacteria	Betaproteobacteria	Other
Bacteria	Verrucomicrobia
Bacteria	Proteobacteria
Bacteria	Chlamydiae	Chlamydiae	Parachlamydiaceae
Bacteria	Chlamydiae	Chlamydiae	Parachlamydiaceae	CandidatusProtochlamydia	Other
Bacteria	Proteobacteria	Alphaproteobacteria
Bacteria	Proteobacteria	Alphaproteobacteria	Other	Other	Other
Bacteria	Proteobacteria	Alphaproteobacteria	Other	Other
Bacteria	WS3	PRR_12	PRR_10
Bacteria	Acidobacteria
Bacteria	Proteobacteria	Alphaproteobacteria	Nordella
Bacteria	Acidobacteria	Acidobacteria_5
Bacteria	Chloroflexi	Anaerolineae	Other
Bacteria	Planctomycetes	Planctomycea	Pirellulaceae	A17
Bacteria	Verrucomicrobia	Verrucomicrobiae
Bacteria	Planctomycetes	Phycisphaerae	Other	Other
Bacteria	Proteobacteria	Alphaproteobacteria	Rhodospirillaceae
Bacteria	Proteobacteria	Betaproteobacteria	Methylophilaceae	Methylotenera
Bacteria	Bacteroidetes
Bacteria	Planctomycetes	Planctomycea	Pirellulaceae	Other
Bacteria	Proteobacteria	Alphaproteobacteria	Other
Bacteria	Verrucomicrobia	Opitutae	Opitutaceae	Other	Other
Bacteria	Bacteroidetes	Sphingobacteria
Bacteria	Verrucomicrobia	Spartobacteria
Bacteria	Proteobacteria	Gammaproteobacteria	Other	Other	Other
Bacteria	Acidobacteria	Acidobacteria_5	Other	Other
Bacteria	Planctomycetes	Planctomycea	Pirellulaceae	Pirellula
Bacteria	Bacteroidetes	Sphingobacteria	Flexibacteraceae	Cytophaga
Bacteria	Planctomycetes	Planctomycea	Pirellulaceae	Pirellula
Bacteria	Armatimonadetes
Bacteria	Proteobacteria	Gammaproteobacteria	Sinobacteraceae	Steroidobacter
Bacteria	Chlamydiae
Bacteria	Proteobacteria	Alphaproteobacteria	Rhodospirillaceae	Other
Bacteria	Bacteroidetes	Sphingobacteria	Other
Bacteria	ZB2
Bacteria	Planctomycetes	Planctomycea	Planctomycetaceae	Planctomyces
Bacteria	Verrucomicrobia	Opitutae	Opitutaceae
Bacteria	Proteobacteria	Betaproteobacteria	Other	Other
Bacteria	Proteobacteria	Alphaproteobacteria	Nordella
Bacteria	Acidobacteria	Solibacteres	Solibacteraceae	CandidatusSolibacter
Bacteria	Proteobacteria	Gammaproteobacteria	Other	Other
Bacteria	Chlamydiae	Chlamydiae
Bacteria	Planctomycetes	Phycisphaerae	Other
Bacteria	Proteobacteria	Alphaproteobacteria	Rhizobiaceae	Ensifer
Bacteria	Planctomycetes	Planctomycea	Pirellulaceae	A17
Bacteria	Planctomycetes	Planctomycea	Planctomycetaceae	Planctomyces
Bacteria	Proteobacteria	Betaproteobacteria	Methylophilaceae	Methylotenera	Other
Bacteria	Chloroflexi	Anaerolineae	Other	Other	Other
Bacteria	Acidobacteria	Solibacteres
Bacteria	Verrucomicrobia	Spartobacteria	Spartobacteriaceae
Bacteria	Acidobacteria	Solibacteres	Solibacteraceae	CandidatusSolibacter	Other
Bacteria	Proteobacteria	Alphaproteobacteria	Hyphomicrobiaceae	Rhodoplanes
Bacteria	Planctomycetes	agg27
Bacteria	Verrucomicrobia	Opitutae	Opitutaceae	Opitutus	Other
Bacteria	Planctomycetes	Phycisphaerae	Other	Other	Other
Bacteria	Verrucomicrobia	Verrucomicrobiae	Other	Other
Bacteria	Proteobacteria	Alphaproteobacteria	Hyphomonadaceae
Bacteria	ZB2	Other
Bacteria	Planctomycetes	Planctomycea	Pirellulaceae
Bacteria	Planctomycetes	Planctomycea	Pirellulaceae	Other	Other
Bacteria	TM7	TM7_3	Other
Bacteria	TM7	TM7_3	Other	Other
Bacteria	Planctomycetes
Bacteria	Armatimonadetes	CH21	Other
Bacteria	OP11
Bacteria	Bacteroidetes	Sphingobacteria	Other	Other
Bacteria	Proteobacteria	Betaproteobacteria	Methylophilaceae
Bacteria	Planctomycetes	agg27	Other	Other
Bacteria	Proteobacteria	Alphaproteobacteria	Hyphomicrobiaceae
Bacteria	Proteobacteria	Alphaproteobacteria	Hyphomonadaceae	Other

## Sheet: Supplementary Table S6
Supplementary Table S6. Venn results showing the 4 fungal common elements in contaminated soils of Giugliano (G_Cont) and Trentola Ducenta (TD_Cont) sites.
Kingdom	Phylum	Class	Order	Family	Genus
D_3__Fungi	D_4__Basidiomycota	D_6__Malasseziomycetes	D_7__Malasseziales
D_3__Fungi	D_4__Basidiomycota	D_6__Malasseziomycetes
D_3__Fungi	D_4__Basidiomycota	D_6__Malasseziomycetes	D_7__Malasseziales	D_8__Malasseziaceae
D_3__Fungi	D_4__Basidiomycota	D_6__Malasseziomycetes	D_7__Malasseziales	D_8__Malasseziaceae	D_9__IncertaeSedis

## Sheet: Supplementary Table S7
Supplementary Table S7. Venn results showing the 101 bacterial common elements in noncontaminated soils of Giugliano (G_NoCont) and Trentola Ducenta (TD_NoCont) sites.
kingdom	phylum	class	family	genus	species
Bacteria	Actinobacteria	Actinobacteria	Mycobacteriaceae	Mycobacterium	Other
Bacteria	Chloroflexi	Bljii12	FFCH4570
Bacteria	Actinobacteria	Actinobacteria	Pseudonocardiaceae	Pseudonocardia	Other
Bacteria	SPAM	0319_6G9	Other	Other
Bacteria	Actinobacteria	Actinobacteria	Pseudonocardiaceae	Saccharopolyspora
Bacteria	Actinobacteria	Actinobacteria	Other
Bacteria	Gemmatimonadetes	Gemmatimonadetes	Other
Bacteria	Actinobacteria	Actinobacteria	Pseudonocardiaceae
Bacteria	Actinobacteria	Actinobacteria	Micromonosporaceae	Catellatospora	Catellatosporacitrea
Bacteria	Actinobacteria	Actinobacteria	Geodermatophilaceae	Geodermatophilus
Bacteria	Firmicutes	Bacilli	Bacillaceae	Bacillus	Bacillusfumarioli
Bacteria	Actinobacteria	Actinobacteria	Pseudonocardiaceae	Amycolatopsis
Bacteria	Actinobacteria	Actinobacteria	Solirubrobacteraceae	Other
Bacteria	SPAM	0319_6G9
Bacteria	Chloroflexi	SOGA31	Other	Other
Bacteria	Actinobacteria	Actinobacteria	Other	Other	Other
Bacteria	Chloroflexi	Thermomicrobia	Other	Other
Bacteria	Gemmatimonadetes	Gemmatimonadetes	Gemmatimonadaceae	Other
Bacteria	Gemmatimonadetes
Bacteria	Actinobacteria	Actinobacteria	Pseudonocardiaceae	Pseudonocardia
Bacteria	Actinobacteria	Actinobacteria	EB1017	Other
Bacteria	Actinobacteria	Actinobacteria	Streptomycetaceae	Streptomyces	Other
Bacteria	Proteobacteria	Gammaproteobacteria	Xanthomonadaceae	Thermomonas
Bacteria	Firmicutes	Bacilli	Bacillaceae	Bacillus	Bacillusflexus
Bacteria	Actinobacteria	Actinobacteria	Patulibacteraceae	Other	Other
Bacteria	Actinobacteria	Actinobacteria	Intrasporangiaceae	Phycicoccus
Bacteria	Actinobacteria	Actinobacteria	Nocardioidaceae	Other
Bacteria	Actinobacteria	Actinobacteria	Solirubrobacteraceae	Other	Other
Bacteria	Actinobacteria	Actinobacteria	Geodermatophilaceae	Geodermatophilus	Other
Bacteria	CCM11b
Bacteria	Actinobacteria	Actinobacteria	Geodermatophilaceae	Modestobacter
Bacteria	Actinobacteria	Actinobacteria	Geodermatophilaceae
Bacteria	Actinobacteria	Actinobacteria	Micromonosporaceae	Other	Other
Bacteria	Actinobacteria	Actinobacteria	EB1017
Bacteria	Actinobacteria	Actinobacteria	Mycobacteriaceae
Bacteria	Actinobacteria	Actinobacteria	Microbacteriaceae	Agromyces	Other
Bacteria	SPAM
Bacteria	Actinobacteria	Actinobacteria	Micromonosporaceae	Other
Bacteria	Actinobacteria	Actinobacteria	Thermomonosporaceae	Actinomadura
Bacteria	Gemmatimonadetes	Gemmatimonadetes	Gemmatimonadaceae
Bacteria	Actinobacteria	Actinobacteria	Thermomonosporaceae
Bacteria	Actinobacteria	Actinobacteria	Pseudonocardiaceae	Amycolatopsis
Bacteria	Actinobacteria	Actinobacteria	Streptomycetaceae	Other
Bacteria	Proteobacteria	Gammaproteobacteria	Xanthomonadaceae	Thermomonas
Bacteria	CCM11b	Other
Bacteria	Actinobacteria	Actinobacteria	Pseudonocardiaceae	Saccharopolyspora	Other
Bacteria	Actinobacteria	Actinobacteria	Micromonosporaceae	Micromonospora
Bacteria	Firmicutes	Bacilli	Bacillaceae	Bacillus
Bacteria	Actinobacteria	Actinobacteria	Micromonosporaceae	Actinoplanes
Bacteria	Actinobacteria	Actinobacteria	Solirubrobacteraceae
Bacteria	Proteobacteria	Alphaproteobacteria	Methylobacteriaceae	Other
Bacteria	Firmicutes	Bacilli
Bacteria	Firmicutes	Bacilli	Bacillaceae	Bacillus	Bacillusforaminis
Bacteria	Chloroflexi	Bljii12	FFCH4570	Other
Bacteria	Actinobacteria	Actinobacteria	EB1017	Other
Bacteria	Firmicutes	Bacilli	Bacillaceae	Other
Bacteria	Actinobacteria	Actinobacteria	Thermomonosporaceae	Actinomadura	Other
Bacteria	Actinobacteria	Actinobacteria	Geodermatophilaceae	Other
Bacteria	Actinobacteria	Actinobacteria	Streptomycetaceae
Bacteria	Firmicutes	Bacilli	Bacillaceae	Bacillus	Bacilluslongiquaesitum
Bacteria	Chloroflexi	Bljii12	FFCH4570	Other
Bacteria	Actinobacteria	Actinobacteria	Micromonosporaceae
Bacteria	Gemmatimonadetes	Gemmatimonadetes	Other	Other
Bacteria	Actinobacteria	Actinobacteria	Streptomycetaceae	Other	Other
Bacteria	Actinobacteria	Actinobacteria	Micromonosporaceae	Micromonospora	Other
Bacteria	Chloroflexi	Thermomicrobia	Other	Other
Bacteria	Firmicutes	Bacilli	Bacillaceae	Bacillus	Other
Bacteria	Proteobacteria	Alphaproteobacteria	Methylobacteriaceae	Other	Other
Bacteria	Actinobacteria	Actinobacteria	Micromonosporaceae	Dactylosporangium
Bacteria	Gemmatimonadetes	Gemmatimonadetes	Gemmatimonadaceae	Other
Bacteria	Firmicutes	Bacilli	Bacillaceae	Other	Other
Bacteria	Actinobacteria	Actinobacteria	Streptomycetaceae	Streptomyces
Bacteria	Chloroflexi	SOGA31	Other
Bacteria	Gemmatimonadetes	Gemmatimonadetes
Bacteria	Actinobacteria	Actinobacteria	Nocardioidaceae	Other	Other
Bacteria	Actinobacteria	Actinobacteria	Intrasporangiaceae	Terracoccus
Bacteria	Actinobacteria	Actinobacteria	Geodermatophilaceae	Modestobacter
Bacteria	SPAM	0319_6G9	Other	Other
Bacteria	Actinobacteria	Actinobacteria
Bacteria	Actinobacteria	Actinobacteria	Other	Other
Bacteria	Chloroflexi	Thermomicrobia	Other
Bacteria	Chloroflexi
Bacteria	SPAM	0319_6G9	Other
Bacteria	Actinobacteria	Actinobacteria	Patulibacteraceae	Other
Bacteria	Actinobacteria	Actinobacteria	Micromonosporaceae	Catellatospora
Bacteria	Firmicutes	Bacilli	Bacillaceae
Bacteria	Actinobacteria	Actinobacteria	Intrasporangiaceae	Terracoccus
Bacteria	Chloroflexi	SOGA31
Bacteria	Actinobacteria	Actinobacteria	Streptomycetaceae	Streptomyces	Streptomycesmirabilis
Bacteria	Actinobacteria	Actinobacteria	Intrasporangiaceae
Bacteria	Actinobacteria	Actinobacteria	Microbacteriaceae	Agromyces
Bacteria	Chloroflexi	Thermomicrobia
Bacteria	Actinobacteria	Actinobacteria	Geodermatophilaceae	Other	Other
Bacteria	Actinobacteria	Actinobacteria	Intrasporangiaceae	Phycicoccus
Bacteria	Actinobacteria	Actinobacteria	Patulibacteraceae
Bacteria	Gemmatimonadetes	Gemmatimonadetes	Other	Other	Other
Bacteria	Actinobacteria	Actinobacteria	Micromonosporaceae	Dactylosporangium
Bacteria	Actinobacteria
Bacteria	Actinobacteria	Actinobacteria	Mycobacteriaceae	Mycobacterium
Bacteria	Chloroflexi	SOGA31	Other	Other
Bacteria	Proteobacteria	Alphaproteobacteria	Methylobacteriaceae

## Sheet: Supplementary Table S8
Supplementary Table S8. Venn results showing the 8 fungal common elements in noncontaminated soils of Giugliano (G_NoCont) and Trentola Ducenta (TD_NoCont) sites.
Kingdom	Phylum	Class	Order	Family	Genus
D_3__Fungi	D_4__Chytridiomycota	D_6__Monoblepharidomycetes
D_3__Fungi	D_4__Chytridiomycota
D_3__Fungi	D_4__Chytridiomycota	D_6__Chytridiomycetes	D_7__Rhizophydiales	D_8__uncultured
D_3__Fungi	D_4__Chytridiomycota	D_6__Chytridiomycetes
D_3__Fungi	D_4__Zoopagomycota		D_7__Zoopagales	D_8__Piptocephalidaceae	D_9__Piptocephalis
D_3__Fungi	D_4__Ascomycota	D_7__Dothideomycetes	D_8__Pleosporales
D_3__Fungi	D_4__Zoopagomycota		D_7__Zoopagales	D_8__Piptocephalidaceae
D_3__Fungi	D_4__Chytridiomycota	D_6__Monoblepharidomycetes	D_7__Monoblepharidales
